# Supplementary material for: Immunoscreening of the extracellular proteome of colorectal cancer cells
Source: BMC Cancer. 2010 Feb 25;10:70. doi: 10.1186/1471-2407-10-70 (PMC2837015; doi:10.1186/1471-2407-10-70)
Supplement: Additional file 2 — Antigens identified by MALDI. Table of calibrants and table of all identified antigens by MALDI including antigens given in table 2 and 3. [file 1471-2407-10-70-S2.XLS]

## Sheet: all MALDI identified AG 
All identified antigens
AG	Protein name	Gene	PMF	MS/MS	Accession	Seq Cov	Seq	Seq_MW	pI gel	MW gel	number of immunreactions
number		symbol	Profound ZValue	Sequest score		%	pI	kDa		kDa	all	CRC	control
12	Triosephosphate isomerase 1 [Homo sapiens]	TPI1	2,4 2,4		gi|17389815	78,7	7,4	26,6	7,5	25.7494	45	21	24
18	Transferrin	TF	2,4		gi|15021381	35,8	6,7	77	6,4-7,1	75.7705	45	21	24
14	Enolase	ENO1	2,3		gi|4503571	33,4	7.4	47,2	7-7,6	55	44	21	23
14	PA2G4 protein	PA2G4	2,1		gi|33879698	55,2	7,8	41,7	7-7,6	55	44	21	23
2	succinate-ubiquinone oxidoreductase Ip subunit precursor	SDHB		1,7	gi|180917	6,1	9,1	30	7,8	16.5	35	17	18
2	UDHUP2 cystatin SN precursor [validated] - human	CST1	1,9		gi|2144579	50,4	7	16,4	7,8	16.4943	35	17	18
17	Aldolase A	ALDOA	2,4		gi|4930291	53,4	8,3	44	8,5	45	34	16	18
19	Albumin (bovin)	ALB	2,4		gi|30794280	32,9	5,8	69,3	5,8-6	67	32	16	16
10	peroxiredoxin 1; thioredoxin-dependent peroxide reductase 2; proliferation-associated gene A; natural killer-enhancingfactor A [Homo sapiens]	PRDX1	2,3		gi|32455266	59,3	8,3	22,1	8,1	22.8754	29	12	17
10	lipocalin 2 (oncogene 24p3) [Homo sapiens]	LCN2	2.4		gi|49457137	65,2	9,6	22,5	8,1	22.8754	29	12	17
13	migration-inducing gene 10 / phosphoglycerate kinase 1	PGK1	2,4		gi|41350401	61,4	8,3	44,7	8,2	45.0485	29	13	16
13	phosphoglycerate kinase 1 [homo sapiens]	PGK1	2,4		gi|129902	63,4	8,3	44,7	8,2	45.0485	29	13	16
3	A Chain A, Human Cyclophilin A Complexed With 2-Thr Cyclosporin	CYPA	2.3		gi|1431788	55,2	8,7	17,9	8,4	17.8187	29	12	17
65a	stress-induced-phosphoprotein 1 (Hsp70/Hsp90)	STIP1	2,3		gi|5469884	20,8	6,4	62,6	6,3-7	66	29	12	17
30	Phosphoglycerate mutase 1 (brain) [Homo sapiens]	PGAM1	2,3		gi|56081766	72,8	6,7	28,8	7,1	28.3475	26	13	13
30	Phosphoglycerate mutase 1 (brain) [Homo sapiens]	PGAM1	2,2		gi|38566176	48,4	6,8	28,8	7,1	28.3475	26	13	13
11''	Proteasome subunit MB1	PSMB5	2,3		gi|30582393	63	7,5	26,9	8,2	24	24	12	12
44a	enolase 1 variant	ENO1	2,3 2,3		gi|62897945	49,8	7,7	47,1	6,1	40.4572	23	8	15
44a	enolase 1 variant [Homo sapiens]	ENO1	2,3 2,3		gi|62896593	46,3	7,7	47,2	6,1	40.4572	23	8	15
31	Phosphoglycerate mutase 1 (brain) [Homo sapiens]	PGAM1	2,4 2,4		gi|56081766	73,2	6,7	28,8	7,5	28.1471	22	14	8
4	Cofilin 1 (non-muscle) [Homo sapiens]	CFL1	2,3		gi|15126676	46,4	8,3	18,5	8,7	15.8822	22	11	11
26	peroxiredoxin 2 isoform b [Homo sapiens]	PRDX2	2,2 2,4		gi|33188452	54,4	6,2	16	5,6	22.8754	20	9	11
26	J Chain J, Thioredoxin Peroxidase B From Red Blood Cells	PRDX1	2,1 2,3 2,4 2,4		gi|9955016	57,4	5,6	21,6	5,6	22.8754	20	9	11
1	A Chain A, Cyclophilin A Complexed With Dipeptide Gly-Pro	CYPA	2,4		gi|1533054	56,1	8,7	17,9	8,0	17.9705	18	9	9
40	cytosolic malate dehydrogenase [Homo sapiens]	MDH1	2,1 2,3		gi|5174539	34,4	7,1	36,4	7,2	35.557	14	5	9
41	syntenin isoform 3 [homo sapiens]	SDCBP	71.5		gi|55749515	53.2	7.9	32.3	7,6	32.6316	13	8	5
41	syntenin isoform 1 [homo sapiens]	SDCBP	71.4		gi|55749490	53	6,8	32,4	7,6	32.6316	13	8	5
41	syntenin [homo sapiens]	SDCBP	71.4		gi|2795863	53	6.8	32.4	7,6	32.6316	13	8	5
72a	PSMA4 protein [Homo sapiens]	PSMA4	1,7		gi|34783332	48,1	8,7	29,3	7,9	28.5504	13	7	6
42	esterase D/formylglutathione hydrolase [Homo sapiens]	ESD	2,4 2,4		gi|33413400	78,5	6,4	31,5	7,4	36.1266	12	6	6
25	H Chain H, Glutathione Transferase P1-1	GSTP1	2,4		gi|11514458	66	5,4	23,2	5,6	24.6091	11	5	6
25	B Chain B, Glutathione Transferase Mutant	GSTP1	2,4		gi|39654104	66	5,3	23,1	5,6	24.6091	11	5	6
51	S-adenosylhomocysteine hydrolase	AHCY	2,2		gi|9951915	41,4	6	47,7	6,5	49.393	11	5	6
51	S-adenosylhomocysteine hydrolase	AHCY	2,4		gi|14603095	41,4	5,9	47,7	6,5	49.393	11	5	6
62a	Lectin, mannose-binding 2 [Homo sapiens]	LMAN2	2,3 2,3 2,3 2,2		gi|16878112	32,6	6,3	40,2	5,4	33.138	11	9	2
35	unnamed protein product [Homo sapiens]	SIRT7, PYCR1		1,6	gi|47077390	6,1	10,7	18,3	6,8	24.6091	10	3	7
35	Chain B, Crystal Structure Of The Human Acyl Protein Thioesterase 1 At 1.5 A Resolution	LYPA1	179,1*		gi|2661048	23,1	7,7	11,4	6,8	24.6091	10	3	7
45a	cytosolic inorganic pyrophosphatase [Homo sapiens]	PPA1	2,4		gi|4583153	61	5,4	31,8	5,6	36.1266	10	6	4
45a	inorganic pyrophosphatase [Homo sapiens]	PPA1	2,3		gi|33150672	57,8	5,5	36,1	5,6	36.1266	10	6	4
45a	PP protein [Homo sapiens]	PPA1	2,4		gi|127796267	38,6	5,9	35,4	5,6	36.1266	10	6	4
12b	proteasome alpha 2 subunit variant [Homo sapiens]	PSMA2	1,4; 67,2 *Mascot		gi|62897513	12	8,7	25,8	7,5	24.4542	9	5	4
35a	RNA-binding protein regulatory subunit [Homo sapiens], Protein DJ-1	PARK7	2,3		gi|14198257	73,5	6,4	19,9	6,5	24.7659	9	3	6
36	peroxiredoxin 6; antioxidant protein 2	PRDX6	2,3		gi|4758638	39,7	5,7	25,0	6,8	26.809	9	4	5
21	PRO 1400 [Homo sapiens]	TF	2,4		gi|6650772	48,9	6,8	63,4	6,3-6,6	69.145	8	5	3
49a	serine (or cysteine) proteinase inhibitor, clade B (ovalbumin), member 1 [Homo sapiens]	SERPINB1	2,4		gi|13489087	39,3	5,8	42,7	6,3	46.1904	8	3	5
29	triosephosphate isomerase 1 [Homo sapiens]	TPI1	2,3		gi|4507645	83,1	6,5	26,7	7,0	26.094	7	2	5
29	Triosephosphate isomerase 1 [Homo sapiens]	TPI1	2,4		gi|17389815	83,1	7,4	26,6	7,0	26.094	7	2	5
45	D Chain D, Human B Lactate Dehydrogenase Complexed With Nad+ And 4- Hydroxy-1,2,5-Oxadiazole-3-Carboxylic Acid	LDHB	2,2		gi|49259212	31,2	5,8	36,5	5,8	36.1266	7	4	3
45	B Chain B, Human Heart L-Lactate Dehydrogenase H Chain, Ternary Complex With Nadh And Oxamate	LDHB	2,4 2,3		gi|13786848	60,1	5,7	36,5	5,8	36.1266	7	4	3
46	B Chain B, Human Heart L-Lactate Dehydrogenase H Chain, Ternary Complex With Nadh And Oxamate	LDHB	2,4 2,4		gi|13786848	47,4	5,7	36,5	5,8	37.0035	7	3	4
94	Rho GDP dissociation inhibitor (GDI) alpha [Homo sapiens]	RHGDIA	2,4		gi|76780069	39,2	5	23,2	5,0	28.3475	7	3	4
24/24a	Chain B, Crystal Structure Of Pi Class Glutathione Transferase	GSTP1	1,8		gi|11514458	66	5,3	32,1	5,1	24.1504	7	5	2
24/24a	B Chain B, Ubiquitin-Conjugating Enzyme E2-25 Kda (Huntington Interacting Protein 2)	HIP2	2,0 2,4 2,2 2,3		gi|60594412	37,6	5,2	22,5	5,1	24.1504	7	5	2
24/24a	chain B, Glutathione Transferase mutant	GSTP1	2,4		gi|39654104	66	5,3	23,1	5,1	24.1504	7	5	2
24/24a	similar to huntingtin interacting protein 2; ubiquitin-conjugating enzyme E2-25 KDA; ubiquitin-protein ligase; ubiquitin carrier similar to huntingtin interacting protein 2; ubiquitin-conjugating enzyme E2-25 KDA,	HIP2	2		gi|4885417	32,5	5,2	22,5	5,0	23.5655	7	5	2
35c	A Chain A, Crystal Structure Of Human Dj-1	PARK7	2,3		gi|42543006	65,1	6,4	19,9	6,0	24.6091	6	3	3
35c	RNA-binding protein regulatory subunit [Homo sapiens], Protein DJ-1	PARK7	2,4		gi|14198257	65,1	6,4	19,9	6,0	24.6091	6	3	3
49	serine (or cysteine) proteinase inhibitor, clade B (ovalbumin), member 1 variant [Homo sapiens]	SERPINB1	2,2		gi|62898301	30,3	5,9	42,7	6,1	46.1904	6	5	1
49	aminoacylase 1 [Homo sapiens]	ACY1	2,4		gi|12653545	34,8	5,8	45,9	6,1	46.1904	6	5	1
74a	Lectin, mannose-binding 2 [Homo sapiens]	LMAN2	2,3 2,3 2,3 2,2		gi|16878112	38,5	6,3	40,2	5,7	32.3825	6	6	0
23	Agrin precursor	AGRN	0,6		IPI00374563.2	0,6	6	214,7	5,2	23.5655	5	4	1
23	AGRN_HUMAN Agrin precursor unique peptide KSAGDVDTLAFDGR	AGRN		2,2	gi|61218463	0,6	6	214,7	5,2	23.5655	5	4	1
23	AGRN protein [Homo sapiens] caboxyterm of agrin precursor	AGRN	65*		gi|21706410	59,1	5,5	19,5	5,2	23.5655	5	4	1
70	TALDO1 protein [Homo sapiens]	TALDO1	2,4 2,4 2,3 2,3		gi|48257056	32,1	6,4	37,4	6,6	39.1571	5	4	1
72	C Chain C, Structure Of The Ran-Gppnhp-Ranbd1 Complex	RANBD1	1,9 1,9	3	gi|5107684	41,7	9	23,2	7,8	26.4471	5	4	1
81a	Glyoxalase I [Homo sapiens]	GLO1	2,0 2,2		gi|15030212	41,8	5	20,8	4,7	24.4542	5	2	3
81a	D Chain D, Human Glyoxalase I Complexed With S-P- Nitrobenzyloxycarbonylglutathione	GLO1	2,4 2,3		gi|6573422	70,5	5	20,6	4,7	24.4542	5	2	3
81a	glyoxalase I variant [Homo sapiens]	GLO1	2,3		gi|62089188	41	5	21,1	4,7	24.4542	5	2	3
25b	B Chain B, Glutathione Transferase Mutant	GSTP1	2,4		gi|39654104	66,1	5,3	23,1	5,5	24.6	4	4	0
3a	lectin, galactoside-binding, soluble, 4 (galectin 4)	LGALS4	2,4		IPI00009750.1	39,6	9,2	35,9	8,4	17.8	4	1	3
3a	galectin 4 [Homo sapiens]	GAL4		2,3	gi|5453712	4,3	9,4	35,9	8,4	17.8	4	1	3
44	TALDO1 protein [Homo sapiens]	TALDO1	2,4 2,4 2,3 2,3		gi|48257056	28,9	6,4	37,4	6,0	37.3018	4	2	2
51a	PRO1400 [Homo sapiens]	TF	2,0 2,0 2,3		gi|6650772	22,8	6,8	63,4	6,3	48.98	4	3	1
601	B Chain B, Molecular Basis For The Local Conformational Rearrangement Of Human Phosphoserine Phosphatase	PSPH	1,9		gi|29726394	48	5,4	25	5,9	27.1799	4	2	2
64	fatty acid binding protein 5	FABP5	1,9		gi|47125412	53,3	8,2	15,2	6,5	16.5683	4	3	1
7	ubiquitin-conjugating enzyme E2 Kua-UEV isoform 1 [Homo sapiens]	UBE2V1		1,9	gi|40806190	2,4	6,2	42,2	7,3	18.1244	4	1	3
7	A Chain A, Cyclophilin A Complexed With Cyclosporin A (Nmr, 22 Structures)	CYPA	2,4		gi|1431788	50,9	8,3	17,9	7,3	18.1244	4	1	3
102	Isocitrate dehydrogenase 1 (NADP+), soluble	IDH1	1,7		gi|62203298	33,1	6,6	46,6	7,3	48.1648	3	1	2
113a	SERPINB6 protein [Homo sapiens]	SERPINB6	2,3 2,4		gi|12655087	51,6	5,2	42,6	5,3	39.8007	3	3	0
121	serine (or cysteine) proteinase inhibitor, clade B (ovalbumin), member 5 [Homo sapiens]	SERPINB5	2.4 2.3		gi|4505789	42,1	5,6	42,1	5,9	48.5	3	1	2
69b	ALDOC protein	ALDOC	2,4		gi|41351364	37,6	6,5	42,5	7,2	44	3	3	0
8	RNA-binding protein regulatory subunit; oncogene DJ1	DJ1	2,3		gi|31543380	73,5	6,4	19,9	7,1	17.0803	3	1	2
8	R33729_1 [Homo sapiens]	C19ORF10		2,8	gi|3355455	26,3	6,4	11,3	7,1	17.0803	3	1	2
8	RNA-binding protein regulatory subunit; oncogene DJ1	DJ1	2,4		gi|31543380	65,1	6,4	19,9	7,1	17.0803	3	1	2
37b	Hgprtase A chain A, Ternary complex structure of human , Prpp, Mg2+, and the inhibitor Hpp	HPRT	2,4		gi|6730252	51,4	5,5	24	6,7	27.6	2	0	2
60	proteasome (prosome, macropain) activator subunit 1 (PA28 alpha) [Homo sapiens]	PA28A	2,4		gi|13325110	47,7	5,3	27,4	5,9	30.7144	2	0	2
70a	TALDO1 protein [Homo sapiens]	TALDO1	2,4 2,4 2,3 2,3		gi|48257056	48,2	6,4	37,4	6,8	38.84	2	2	0
70a	B Chain B, Human Serum Transferrin, Recombinant N-Terminal Lobe, Apo Form, Crystal Form 2	TF		4	gi|4389243	14,8	6,3	37,2	6,8	38.84	2	2	0
70a	B Chain B, Human Serum Transferrin, Recombinant N-Terminal Lobe, Apo Form, Crystal Form 2	TF		3,5	gi|7245523	11,9	6,3	36,4	6,8	38.84	2	2	0
74c	Platelet-activating factor acetylhydrolase, isoform Ib, beta subunit 30kDa [Homo sapiens]	PAFAH1B2		2,2	gi|17939632	3,9	5,8	25,5	6,6	38.5	2	2	0
74c	6-phosphogluconolactonase [Homo sapiens]	PGLS		1,5	gi|6912586	4,7	5,7	27,5	5,6	28.8	2	2	0
81b	glyoxalase I [Homo sapiens]	GLO1	2,4		gi|16198506	70,7	5,1	20,7	4,6	24.7659	2	2	0
			* Mascot score

## Sheet: calibrants Flex Analysis
calibrants - Flex Analysis
Calibrant	ref. Mass [Da]
Trypsin (108-115)	842.509
Trypsin (98-107)	1045.56
Keratin 10	1165.59
Keratin 1/2	1179.6
Keratin 1/2	1300.53
Trypsin (58-72)	1713.81
Keratin 1/2	1716.85
Trypsin (62-77)	1774.9
Keratin 1/2	1993.98
Trypsin (58-76)	2083.01
Trypsin (58-77)	2211.1
Trypsin (87-97)	2283.18
Keratin 10	2825.41

## Sheet: calibrants ProteinScape
calibrants - in ProteinScape
Mass	mass (mono.)	Protein	Sequence
1045.56	1045.56	Trypsin	LSSPATLNSR
1179.6	1179.6	Keratin	YEELQITAGR
842.51	842.51	Trypsin	VATVSLPR
1165.59	1165.59	Keratin	LENEIQTYR
1300.53	1300.53	Keratin	NMQDMVEDYR
1716.85	1716.85	Keratin	QISNLQQSISDAEQR
1993.98	1993.98	Keratin	THNLEPYFESFINNLR
2211.1	2211.1	Trypsin	LGEHNIDVLEGNEQFINAAK
2283.18	2283.18	Trypsin	IITHPNFNGNTLDNDIMLIK
2825.41	2825.41	Keratin	ELTTEIDNNIEQISSYKSEITELR
861.042
995.626
2225.12	2225.12	Trypsin	LGEHNIDVLEGNEQFINAAK + Methyl
2807.4
2230.21
877.02		Matrix
2239.14	2239.14	Trypsin	LGEHNIDVLEGNEQFINAAK + 2x Methyl.
1475.75	1475.75	Keratin II	WELLQQVDTSTR
1940.94	1940.94	Trypsin	LGEHNIDVLEGNEQFIN
870.539
1126.57	1126.57	Trypsin	IITHPNFNGN
1987.03
2383.95	2383.95	Cyto-Keratin 1	GGGGGGYGSGGSSYGSGGGSYGSGGGGGGGR
718.248
2297.2	2297.2	Trypsin	IITHPNFNGNTLDNDIMLIK + Methyl
1802.87
1791.68
3337.83
2914.6
2564.26
1493.73	1493.73	Keratin	SQYEQLAEQNRK
1707.77	1707.77	Keratin	GSLGGGFSSGGFSGGSFSR
832.309	832.309	Coom. B b G250	C47H50N3O7S2 (H+-Ion)
856.521
1277.71	1277.71	Keratin	LALDLEIATYR
984.479
1774.83
1365.64	1365.64	Keratin	SQYEQLAEQNR
2299.18	2299.18	Trypsin	IITHPNFNGNTLDNDIM(ox)LIK
1383.67
1424.74
1672.89
820.26
1307.68
824.271
1296.72
1011.64
2705.16	2705.16	Keratin 9	GGGGSFGYSYGGGSGGGFSASSLGGGFGGGSR
2419.26
2478.35

## Sheet: MSMS Data Maldi
Maldi MSMS data
AG	Protein name	Gene symbol	Accession	Seq Cov	Seq pI	Seq_MW	pI gel	MW gel	Sequest	Parent	Peptide		number of immunreactions
number				%		kDa		kDa	score	m/z	sequence	Position	all	CRC	control
2	succinate-ubiquinone oxidoreductase Ip subunit precursor	SDHB	gi|180917	6,1	9,1	30	7,8	16.5	1,7	1291.5140	AG DKPHMOxQTYK	aa 34-44	35	17	18
35	unnamed protein product [Homo sapiens]	SIRT7, PYCR1	gi|47077390	6,1	10,7	18,3	6,8	24.6091	1,6	1113.7690	SREEAPPGDR	aa 127-136	10	3	7
23	AGRN_HUMAN Agrin precursor unique peptide KSAGDVDTLAFDGR	AGRN	gi|61218463	0,6	6	214,7	5,2	23.5655	2,2	1323.8910	S AGDVDTLAFDGR	aa1860-1872	5	4	1
72	C Chain C, Structure Of The Ran-Gppnhp-Ranbd1 Complex	RANBD1	gi|5107684	41,7	9	23,2	7,8	26.4471	3	1544.0530	VCPAmEN IPIVLCPAmGNK;	aa 93-116	5	4	1
										960.6440	H LTGEFEK	aa 23-30
3a	galectin 4 [Homo sapiens]	GAL4	gi|5453712	4,3	9,4	35,9	8,4	17.8	2,3	1650.8290	VVVNG NPFYEYGHR	aa 114-127	4	1	3
7	ubiquitin-conjugating enzyme E2 Kua-UEV isoform 1 [Homo sapiens]	UBE2V1	gi|40806190	2,4	6,2	42,2	7,3	18.1244	1,9	1075.6740	YPEAPPFV R	aa 298-306	4	1	3
8	R33729_1 [Homo sapiens]	C19ORF10	gi|3355455	26,3	6,4	11,3	7,1	17.0803	2,8	1154.7820	TAVAHRPGAF K	aa 72-82	3	1	2
74c	Platelet-activating factor acetylhydrolase, isoform Ib, beta subunit 30kDa [Homo sapiens]	PAFAH1B2	gi|17939632	3,9	5,8	25,5	6,6	38.5	2,2	993.8580	II VLGLLPR	aa 134-142	2	2	0
74c	6-phosphogluconolactonase [Homo sapiens]	PGLS	gi|6912586	4,7	5,7	27,5	5,6	28.8	1,5	1267.9830	VTLTL PVLNAAR	aa 186-197	2	2	0
70a	B Chain B, Human Serum Transferrin, Recombinant N-Terminal Lobe, Apo Form, Crystal Form 2	TF	gi|4389243	14,8	6,3	37,2	6,8	38.84	4	11957820	DSGFQMNQL R;	aa 94-113	2	2	0
										1273.8929	H STIFENLANK	aa 206-217
										1553.9680	DQ YELLCPAmLDNTR	aa 220-232
										1630.0710	EDPQTFYYAV AVVK	aa 88-93
										1896.1680	ADRDQYELLCPAmL DNTR	aa 217-232
Maldi instrument detected one charged masse per peptide (spectrum: 1+, peptide: 1+)
