# Supplementary material for: Immunoscreening of the extracellular proteome of colorectal cancer cells
Source: BMC Cancer. 2010 Feb 25;10:70. doi: 10.1186/1471-2407-10-70 (PMC2837015; doi:10.1186/1471-2407-10-70)
Supplement: Additional file 3 — Details of identification by MALDI. PMF spectra and mass lists of antigens given in Table 2 and 3. [file 1471-2407-10-70-S3.XLS]

## Sheet: 2 CST1
antigen 2 - GST1
m/z acq.	m/z calib.	m/z theor.	Error [ppm]	Height	S/N	Method	Goodness for MSMS	Protein	Sequence
842.499	842.513	842.51	3.6	2112	53.12	SNAP		Trypsin	VATVSLPR
870.525	870.539	870.539	0.2	608	15.87	SNAP			Calibrant
918.315	918.331			403	11.09	SNAP	18
1031.47	1031.49	1031.48	10.6	487	13.62	SNAP	93	gi|2144579	ATKDDYYR
1045.51	1045.53	1045.56	-36	525	14.37	SNAP		Trypsin	LSSPATLNSR
1119.47	1119.49			294	8.57	SNAP
1165.56	1165.58			272	8.28	SNAP
1179.58	1179.6	1179.6	0.4	275	8.43	SNAP		Keratin	YEELQITAGR
1248.65	1248.67			299	8.64	SNAP
1292.65	1292.67	1292.66	9	35279	1050.46	SNAP	2410	gi|2144579	ALHFAISEYNK
1314.62	1314.64			1084	32.84	SNAP	205
1330.62	1330.64			2169	66.49	SNAP	201
1332.68	1332.7			864	25.99	SNAP
1475.74	1475.77	1475.75	11.4	227	8.48	SNAP		Keratin II	WELLQQVDTSTR
1479.66	1479.69			328	12	SNAP
1868.92	1868.95			487	10.18	SNAP
1870.92	1870.95			1205	24.72	SNAP	229
1897.89	1897.92			2142	38.26	SNAP	349
1901.14	1901.18			455	7.98	SNAP
1914.93	1914.96	1914.93	14.3	31193	526.5	SNAP	3185	gi|2144579	QQTVGGVNYFFDVEVGR
1936.91	1936.95			589	9.75	SNAP	256
1952.89	1952.93			840	13.71	SNAP	281
1983.93	1983.96	1983.93	17.4	5666	90.16	SNAP	762	gi|2144579	QLCPAmSFEIYEVPWENR
2015.93	2015.96			758	11.74	SNAP	276
2043.05	2043.08			548	7.86	SNAP	49
2045.07	2045.1			681	9.77	SNAP	128
2089.06	2089.09			22412	273.67	SNAP	2482
2094.04	2094.08			786	9.52	SNAP
2103.05	2103.08			1846	21.61	SNAP
2105.04	2105.08			1836	21.34	SNAP
2112.01	2112.05	2112.02	13.1	917	10.32	SNAP		gi|2144579	KQLCPAmSFEIYEVPWENR
2121.06	2121.09			6129	67.14	SNAP	763
2127.03	2127.07			899	9.67	SNAP
2138.05	2138.08			809	8.43	SNAP
2140.03	2140.06	2140.03	16.2	4688	48.45	SNAP	604	gi|2144579	QLCPAmSFEIYEVPWENRR
2155.99	2156.03	2156.01	8.8	27291	274.47	SNAP	3138	gi|2144579	SQPNLDTCPAmAFHEQPELQK
2172.01	2172.04			773	8.54	SNAP	42
2177.99	2178.03			1117	12.78	SNAP	193
2193.98	2194.01			2431	30.93	SNAP	461
2276.1	2276.14			524	14.04	SNAP	63
2284.09	2284.13	2284.1	11	580	17.4	SNAP	99	gi|2144579	SQPNLDTCPAmAFHEQPELQKK

## Sheet: 3-CYPA
antigen 3 - CYPA
m/z acq.	m/z calib.	m/z theor.	Error [ppm]	Height	S/N	Method	Goodness for MSMS	Protein	Sequence
842.485	842.495	842.51	-18	234	48.82	SNAP		Trypsin	VATVSLPR
848.408	848.417	848.415	3	55	11.47	SNAP		gi|1431788	TEWLDGK
870.537	870.548	870.539	10.6	67	14.74	SNAP			Calibrant
1045.54	1045.56	1045.56	-3.3	25	6.77	SNAP		Trypsin	LSSPATLNSR
1055.54	1055.56	1055.54	20.7	378	101.04	SNAP	234	gi|1431788	VSFELFADK
1093.47	1093.5			43	11.48	SNAP
1097.51	1097.54			45	11.79	SNAP
1133.55	1133.58	1133.55	25.9	31	8.39	SNAP		gi|1431788	ITIADCPAmGQLE
1154.56	1154.58	1154.57	9.9	598	159.11	SNAP	376	gi|1431788	FEDENFILK
1192.48	1192.51			85	21.32	SNAP	149
1261.62	1261.66	1261.65	8.4	279	62.63	SNAP	264	gi|1431788	KITIADCPAmGQLE
1278.55	1278.59	1278.58	5.4	552	129.05	SNAP	409	gi|1431788	EGMNIVEAMER
1294.56	1294.6	1294.58	15.1	101	24.6	SNAP	95	gi|1431788	OxEGMNIVEAMER
1299.57	1299.61			45	11.2	SNAP
1379.68	1379.72	1379.76	-29	40	12.17	SNAP		gi|1431788	VSFELFADKVPK
1505.72	1505.76	1505.75	10.6	146	40.01	SNAP	253	gi|1431788	VKEGMNIVEAMER
1521.71	1521.75	1521.74	7.9	56	14.71	SNAP	201	gi|1431788	OxVKEGMNIVEAMER
1612.75	1612.79	1612.76	20.4	862	226.4	SNAP	735	gi|1431788	IIPGFMCPAmQGGDFTR
1628.74	1628.79	1628.76	20.9	92	25.27	SNAP	240	gi|1431788	IIPGFMOxCPAmQGGDFTR
1651.72	1651.77			44	13.02	SNAP
1726.78	1726.83			62	23.42	SNAP	232
1831.88	1831.94	1831.91	14.3	34	17.67	SNAP		gi|1431788	SIYGEKFEDENFILK
1913.82	1913.87			13	8.09	SNAP
1945.97	1946.02	1946.0018 2059.0859	10.2 -54909.9	81	57.37	SNAP	263	gi|1431788 gi|1431788	VNPTVFFDIAVDGEPLGR XVNPTVFFDIAVDGEPLGR
2211.05	2211.1	2211.1	0.1	41	47.96	SNAP		Trypsin	LGEHNIDVLEGNEQFINAAK
2406.12	2406.18			6.882	25.11	SNAP
2421.12	2421.18			16	40.3	SNAP
2482.49	2482.55			66	69.6	SNAP	233
2530.1	2530.16			7.516	81.28	SNAP
2589.53	2589.59			6.02	72.82	SNAP
2603.28	2603.33			5.288	60.86	SNAP
2611.36	2611.41			7.338	75.29	SNAP
2616.07	2616.12			6.845	60.48	SNAP
2639.17	2639.22			7.3	42.97	SNAP
2656.9	2656.96			12	51.95	SNAP
2669.62	2669.67			8.785	52.37	SNAP
2686.13	2686.18			6.493	49.02	SNAP
2707.23	2707.29			15	48.18	SNAP
2721.29	2721.34			10	62.59	SNAP
2726.13	2726.18			9.203	50.36	SNAP
2754.5	2754.55			4.178	31.2	SNAP
2762.19	2762.24			3.612	28.02	SNAP
2769.18	2769.23			4.878	26.61	SNAP
2907.52	2907.57			8.073	67.58	SNAP
2976.56	2976.6			1.075	19.8	SNAP
3054.75	3054.79			20	136.53	SNAP
3056.43	3056.48			12	69.33	SNAP
3074.06	3074.1			3.688	93.37	SNAP
3198.62	3198.66			2.846	83.25	SNAP
3201.41	3201.44			11	334.85	SNAP
3211.91	3211.95			2.459	75.98	SNAP
3214.37	3214.41			6.064	190.1	SNAP
3319.71	3319.74			10	242.65	SNAP
3328.05	3328.08			3.076	81.73	SNAP
3467.57	3467.59			2.537	139.01	SNAP
3483.52	3483.54			1.305	40.11	SNAP
3528.01	3528.03			4.418	21.04	SNAP
3578.7	3578.72			0.873	33.94	SNAP
3579.29	3579.3			2.028	72.14	SNAP
3622.48	3622.5			1.729	138.92	SNAP

## Sheet: 4 cfl
antigen 4 - CFL1
m/z acq.	m/z calib.	m/z theor.	Error [ppm]	Height	S/N	Method	Goodness for MSMS	Protein	Sequence
842.506	842.509	842.51	-1.6	3566	146.56	SNAP		Trypsin	VATVSLPR
856.518	856.521	856.521	-0.4	275	11.54	SNAP			Calibrant
870.536	870.538	870.539	-1.1	672	28.46	SNAP			Calibrant
1045.58	1045.58	1045.56	15	175	9.09	SNAP		Trypsin	LSSPATLNSR
1112.48	1112.48			303	15.63	SNAP	112
1144.6	1144.6			386	19.38	SNAP	127
1179.57	1179.58	1179.6	-22.1	307	15.36	SNAP		Keratin	YEELQITAGR
1195.58	1195.58	1195.6	-18	796	41.52	SNAP	172	gi|15126676	AVLFCPAmLSEDK
1223.66	1223.66			289	15.04	SNAP
1323.68	1323.69	1323.6973 1323.6973	-8.9 -8.9	4039	178.1	SNAP	492	gi|15126676 gi|15126676	AVLFCPAmLSEDKK KAVLFCPAmLSEDK
1337.61	1337.61	1337.63	-9.3	2153	94.18	SNAP		gi|15126676	YALYDATYETK
1340.77	1340.77	1340.78	-6.1	4438	193.1	SNAP	443	gi|15126676	LGGSAVISLEGKPL
1361.68	1361.69			288	12.35	SNAP
1378.72	1378.72			710	32.92	SNAP	211
1475.76	1475.77	1475.75	12.1	174	12.43	SNAP		Keratin II	WELLQQVDTSTR
1533.67	1533.68	1533.7	-14.4	170	13.11	SNAP		gi|15126676	HELQANCPAmYEEVK
1708.75	1708.77			78	7.84	SNAP
1940.88	1940.91	1940.94	-12	75	10	SNAP		Trypsin	LGEHNIDVLEGNEQFIN
2166.04	2166.09	2166.1	-2.4	264	45.46	SNAP		gi|15126676	EILVGDVGQTVDDPYATFVK
2211.07	2211.13	2211.1	11.3	219	40.25	SNAP		Trypsin	LGEHNIDVLEGNEQFINAAK
2250.02	2250.08			34	6.5	SNAP
3062.49	3062.66	3062.59	20.7	71	44.47	SNAP		gi|15126676	NIILEEGKEILVGDVGQTVDDPYATFVK

## Sheet: 10-perox
antigen 10 - PRDX1
m/z acq.	m/z calib.	m/z theor.	Error [ppm]	Height	S/N	Method	Goodness for MSMS	Protein	Sequence
819.427	819.422	819.421	2	193	11.79	SNAP	21	gi|32455266	SVDETLR
842.521	842.524	842.51	16.3	488	29.89	SNAP		Trypsin	VATVSLPR
870.52	870.531	870.539	-8.9	226	13.23	SNAP			Calibrant
894.426	894.444	894.432	14.1	1139	67.51	SNAP	135	gi|32455266	ADEGISFR
920.527	920.553	920.509	47.9	685	42.89	SNAP	84	gi|32455266	GLFIIDDK
980.524	980.565	980.531	34.4	975	68.08	SNAP	127	gi|32455266	IGHPAPNFK
1107.57	1107.63	1107.6	27.4	421	31.52	SNAP	150	gi|32455266	TIAQDYGVLK
1117.52	1117.59			273	20.17	SNAP	131
1164.55	1164.62	1164.57	45.4	251	17.7	SNAP	141	gi|32455266	ATAVMPDGQFK
1196.62	1196.7	1196.63	61.4	1121	79.68	SNAP	288	gi|32455266	LVQAFQFTDK
1211.65	1211.73	1211.67	47.9	2560	187.79	SNAP	526	gi|32455266	QITVNDLPVGR
1234.58	1234.66	1234.66	1.6	138	10.12	SNAP			Calibrant
1255.68	1255.77			501	38.41	SNAP	206
1370.69	1370.79			361	34.73	SNAP	210
1560.84	1560.93			1543	128.07	SNAP	494
1622.86	1622.96	1622.86	62.4	498	37.68	SNAP	118	gi|32455266	QGGLGPMNIPLVSDPK
1632.82	1632.91			496	36.78	SNAP	61
1638.84	1638.93	1638.85	49.5	124	9.23	SNAP		gi|32455266	QGGLGPMOxNIPLVSDPK
1662.79	1662.88			100	7.23	SNAP
1708.94	1709.03			396	29.3	SNAP	278
1750.95	1751.03	1750.95	46.6	148	11.49	SNAP		gi|32455266	KQGGLGPMNIPLVSDPK
1790.91	1790.98			180	14.8	SNAP	236
1878.97	1879.03			228	21.89	SNAP	255
1949.95	1949.99			297	32.38	SNAP	276
2083.98	2083.99			647	85.18	SNAP	378
2211.15	2211.11	2211.1	3.1	320	48.69	SNAP		Trypsin	LGEHNIDVLEGNEQFINAAK
2225.16	2225.12	2225.12	-1.6	126	19.32	SNAP		Trypsin	LGEHNIDVLEGNEQFINAAK + Methyl
2334.22	2334.13			184	32.39	SNAP	241
2420.25	2420.12	2420.2	-32.4	57	11.69	SNAP		gi|32455266	HGEVCPAmPAGWKPGSDTIKPDVQK
3471.84	3470.98			145	70.49	SNAP

## Sheet: 10-Lipo
antigen 10 - LCN2
m/z acq.	m/z calib.	m/z theor.	Error [ppm]	Height	S/N	Method	Goodness for MSMS	Protein	Sequence
819.418	819.388	819.446	-71	621	7.29	SNAP	22	gi|49457137	ELTSELK
842.544	842.513	842.51	3.2	3519	39.72	SNAP		Trypsin	VATVSLPR
870.571	870.539	870.539	0	660	7.29	SNAP			Calibrant
894.473	894.439			5652	66.2	SNAP	224
920.547	920.513			4272	53.69	SNAP	117
926.454	926.419	926.419	0.6	1051	13.37	SNAP		gi|49457137	CPAmDYWIR
937.538	937.504			2015	26.65	SNAP	8
942.517	942.482			741	9.98	SNAP
958.485	958.449			676	9.57	SNAP
959.516	959.48			587	8.27	SNAP
980.57	980.534			4174	63.45	SNAP	181
1002.55	1002.51			736	12.14	SNAP	93
1095.63	1095.58			467	8.54	SNAP	108
1107.64	1107.6			1030	18.49	SNAP	139
1117.58	1117.53			10391	183.03	SNAP	607
1129.63	1129.58			445	7.8	SNAP
1139.56	1139.52			620	10.84	SNAP	127
1155.58	1155.54			468	8.21	SNAP	124
1196.67	1196.63			3567	57.89	SNAP	299
1211.72	1211.67			11794	183.53	SNAP	716
1218.66	1218.62			944	14.09	SNAP
1233.68	1233.64			992	14.54	SNAP	172
1255.71	1255.67	1255.67	-2.1	10972	180.12	SNAP	734	gi|49457137	SYPGLTSYLVR
1277.7	1277.65	1277.71	-48.7	622	11.63	SNAP		Keratin	LALDLEIATYR
1331.78	1331.73			344	7.74	SNAP
1370.72	1370.67			2363	53.25	SNAP	245
1375.8	1375.75			363	8.15	SNAP
1387.83	1387.78			581	12.86	SNAP	183
1402.73	1402.68			489	10.66	SNAP	180
1431.86	1431.81	1431.81	-2.2	1320	26.81	SNAP	179	gi|49457137	WYVVGLAGNAILR
1435.83	1435.78			346	7.02	SNAP
1463.86	1463.8			666	12.84	SNAP	203
1478.84	1478.78	1478.79	-2.6	3493	69.46	SNAP	391	gi|49457137	ELTSELKENFIR
1516.85	1516.79			412	8.79	SNAP
1560.88	1560.82			39949	487.39	SNAP	2944
1572.89	1572.83			3937	42.65	SNAP	314
1582.87	1582.81			3036	29.67	SNAP	174
1598.85	1598.79			2008	20.09	SNAP	320
1632.86	1632.8			11771	123.54	SNAP	1006
1636.87	1636.8			713	7.59	SNAP
1664.86	1664.79			3324	33.57	SNAP	430
1688.99	1688.92			5202	49.1	SNAP	576
1708.97	1708.91			14134	125.18	SNAP	1232
1712.98	1712.92			823	7.22	SNAP
1724.97	1724.91			5551	52.85	SNAP	572
1740.97	1740.91			5443	58.16	SNAP	563
1746.95	1746.88			1041	11.63	SNAP
1763.96	1763.9			594	7.58	SNAP	238
1784.95	1784.89	1784.88	3.8	1063	16.26	SNAP		gi|49457137	VVSTNYNQHAMVFFK
1790.95	1790.88	1790.88	0.2	1765	28.12	SNAP	156	gi|49457137	VPLQQNFQDNQFQGK
1800.95	1800.88	1800.87	4.3	558	9.4	SNAP		gi|49457137	VVSTNYNQHAMOxVFFK
1807.97	1807.9			344	6.04	SNAP
1812.94	1812.88			592	10.79	SNAP
1879.01	1878.94	1878.94	-1	2735	62.45	SNAP	426	gi|49457137	TFVPGCPAmQPGEFTLGNIK
1901	1900.93			1070	24.15	SNAP	289
1916.98	1916.91			716	15.73	SNAP	260
1950.01	1949.94			5617	113.2	SNAP	649
1962.01	1961.94			626	12.26	SNAP
1972.01	1971.93	1971.9732 1971.9732	-20.2 -20.2	1902	35.97	SNAP	297	gi|49457137 gi|49457137	DPQKMYATIYELKEDK EDKDPQKMYATIYELK
1987.98	1987.91	1987.9683 1987.9683	-30.0 -30.0	1187	22.99	SNAP	304	gi|49457137 gi|49457137	DPQKMOxYATIYELKEDK EDKDPQKMOxYATIYELK
2011.07	2010.99			438	9.66	SNAP
2084.01	2083.94			5620	157.73	SNAP	719
2106.01	2105.93			1774	47.54	SNAP	292
2116	2115.92			617	16.14	SNAP
2121.98	2121.9			1425	37.04	SNAP	247
2137.99	2137.91			292	8.08	SNAP
2211.17	2211.09	2211.1	-6.7	1318	50.54	SNAP		Trypsin	LGEHNIDVLEGNEQFINAAK
2225.2	2225.12	2225.12	0	293	11.61	SNAP		Trypsin	LGEHNIDVLEGNEQFINAAK + Methyl
2233.17	2233.08			411	16.42	SNAP
2249.14	2249.05			297	11.89	SNAP
2334.25	2334.16	2334.18	-8.1	1421	61.53	SNAP	331	gi|49457137	SLGLPENHIVFPVPIDQCPAmIDG
2356.24	2356.15			518	23.58	SNAP	131
2372.23	2372.14			295	14.32	SNAP
2527.39	2527.3			229	14.75	SNAP
2559.37	2559.27			126	7.92	SNAP
2599.34	2599.25			314	20.38	SNAP
2931.52	2931.41			157	14.51	SNAP

## Sheet: 11psmb5
antigen 11 - PSMB5
m/z acq.	m/z calib.	m/z theor.	Error [ppm]	Height	S/N	Method	Goodness for MSMS	Protein	Sequence
713.163	713.163			1826	16.32	SNAP	2
715.166	715.166			1307	11.75	SNAP
739.175	739.175			1094	11.21	SNAP
741.205	741.205			846	8.69	SNAP
755.191	755.191			1063	11.5	SNAP	80
775.306	775.306	775.373	-86.6	1407	15.8	SNAP	109	gi|30582393	EDGWIR
789.276	789.276			761	8.63	SNAP	60
807.313	807.313			2278	27.53	SNAP	183
842.461	842.461			6878	93.16	SNAP	579
917.242	917.242			920	16.1	SNAP	84
985.457	985.457	985.51	-53.7	5396	105.72	SNAP	531	gi|30582393	AIYQATYR
1024.5	1024.5	1024.55	-54	5085	106.35	SNAP	587	gi|30582393	HGVIVAADSR
1065.52	1065.52			775	18.08	SNAP	160
1141.54	1141.54	1141.61	-62.4	4020	109.09	SNAP	555	gi|30582393	RAIYQATYR
1258.54	1258.54	1258.65	-84.4	264	8.36	SNAP	156	gi|30582393	LLANMOxVYQYK
1280.59	1280.59	1280.68	-74.6	1237	40.22	SNAP	286	gi|30582393	ATAGAYIASQTVK
1313.54	1313.54	1313.63	-71	787	26.85	SNAP	237	gi|30582393	VSSDNVADLHEK
1426.55	1426.55	1426.66	-76.9	3567	128.24	SNAP	662	gi|30582393	GPGLYYVDSEGNR
1471.62	1471.62			298	10.48	SNAP	204
1521.62	1521.62	1521.74	-80.5	10711	363.34	SNAP	1797	gi|30582393	DAYSGGAVNLYHVR
1582.63	1582.63	1582.76	-80.8	1046	39.59	SNAP	341	gi|30582393	RGPGLYYVDSEGNR
1625.62	1625.62			260	10.39	SNAP	222
1641.6	1641.6			426	17.41	SNAP	251
1891.7	1891.7	1891.87	-89.3	1945	90.93	SNAP	566	gi|30582393	GYSYDLEVEQAYDLAR
1905.7	1905.7	1905.88	-94.1	266	12.06	SNAP	249	gi|30582393	VSSDNVADLHEKYSGSTP
2139.83	2139.83	2140	-79.1	218	13.17	SNAP	243	gi|30582393	ISGATFSVGSGSVYAYGVMOxDR
2210.93	2210.93			156	10.17	SNAP

## Sheet: 12-TPI
antigen 12 - TPI1
m/z acq.	m/z calib.	m/z theor.	Error [ppm]	Height	S/N	Method	Goodness for MSMS	Protein	Sequence
850.515	850.515	850.467	56.3	567	20.42	SNAP	24	gi|17389815	VVFEQTK
954.522	954.522	954.483	40.7	2879	114.03	SNAP	137	gi|17389815	FFVGGNWK
976.495	976.495			349	13.85	SNAP
986.503	986.503			690	27.01	SNAP
992.468	992.468			373	14.66	SNAP
1151.62	1151.62	1151.59	31.9	1159	55.42	SNAP	165	gi|17389815	IAVAAQNCPAmYK
1173.6	1173.6			199	9.96	SNAP
1189.58	1189.58			203	9.96	SNAP
1234.64	1234.64	1234.66	-20.8	1069	56.41	SNAP			Calibrant
1340.73	1340.73	1340.69	33.6	997	51.41	SNAP	205	gi|17389815	IIYGGSVTGATCPAmK
1362.7	1362.7			195	9.98	SNAP
1394.77	1394.77			242	11.35	SNAP
1414.84	1414.84	1414.79	32.1	575	25.82	SNAP	192	gi|17389815	QSLGELIGTLNAAK
1436.83	1436.83			200	8.64	SNAP
1458.77	1458.77	1458.72	30.9	2214	91.25	SNAP	220	gi|17389815	HVFGESDELIGQK
1466.76	1466.76	1466.72	27.6	1174	47.43	SNAP		gi|17389815	TATPQQAQEVHEK
1480.73	1480.73			398	16.54	SNAP
1488.76	1488.76			184	7.64	SNAP
1496.73	1496.73			337	14.01	SNAP
1529.75	1529.75			236	9.56	SNAP
1600.84	1600.84	1600.75	56.4	1170	49.55	SNAP		gi|17389815	DCPAmGATWVVLGHSER
1602.93	1602.93	1602.89	26.8	2578	106.77	SNAP	296	gi|17389815	VVLAYEPVWAIGTGK
1621.87	1621.87	1621.83	28.7	1552	64.28	SNAP	217	gi|17389815	VTNGAFTGEISPGMIK
1624.92	1624.92	1624.84	46.7	711	29.98	SNAP		gi|17389815	MAPSRKFFVGGNWK
1637.87	1637.87	1637.82	31.5	335	14.1	SNAP		gi|17389815	VTNGAFTGEISPGMOxIK
1640.89	1640.89	1640.84	30.6	665	28.05	SNAP	44	gi|17389815	MOxAPSRKFFVGGNWK
1643.84	1643.84			337	14.12	SNAP
1659.83	1659.83			329	13.79	SNAP
1751	1751			343	15.86	SNAP
1822.05	1822.05	1821.99	32	2753	146.17	SNAP	446	gi|17389815	VAHALAEGLGVIACPAmIGEK
1844.02	1844.02			539	30.41	SNAP	246
1859.99	1859.99			420	24.65	SNAP	236
2135.1	2135.1			442	27.31	SNAP	244
2162.12	2162.12			185	10.98	SNAP
2206.15	2206.15	2206.09	29	6582	436.87	SNAP	920	gi|17389815	VPADTEVVCPAmAPPTAYIDFAR
2228.13	2228.13			320	22.53	SNAP
2244.1	2244.1			302	22.19	SNAP
3029.72	3029.72	3029.58	44.5	1383	229.85	SNAP	209	gi|17389815	ELASQPDVDGFLVGGASLKPEFVDIINAK
3051.71	3051.71			229	39.13	SNAP
3067.7	3067.7			169	30.02	SNAP

## Sheet: 13_PGK1
antigen 13 - PGK1
m/z acq.	m/z calib.	m/z theor.	Error [ppm]	Height	S/N	Method	Goodness for MSMS	Protein	Sequence
809.441	809.447	809.4152 809.4152	39.2 39.2	7187	132.49	SNAP	581	gi|41350401 gi|129902	YAEAVTR YAEAVTR
831.424	831.428			867	14.5	SNAP	72
842.538	842.542	842.51	37.5	23376	379.48	SNAP		Trypsin	VATVSLPR
847.47	847.473			628	10.38	SNAP
855.067	855.07			622	10.5	SNAP
861.09	861.092			1017	17.39	SNAP
864.521	864.523	864.5	26.6	3279	56.98	SNAP		Trypsin	VATVSLPR + Na+
870.571	870.572	870.539	38.3	1733	29.97	SNAP			Calibrant
877.069	877.07			894	16.14	SNAP
880.496	880.497			796	14.49	SNAP
884.478	884.479	884.4513 884.4513	30.8 30.8	1767	32.63	SNAP	68	gi|41350401 gi|129902	ELNYFAK ELNYFAK
904.502	904.501	904.4809 904.4809	22.7 22.7	614	11.95	SNAP		gi|41350401 gi|129902	ALMDEVVK ALMDEVVK
906.472	906.472			895	17.69	SNAP
920.5	920.499	920.4758 920.4758	24.8 24.8	492	10.24	SNAP		gi|41350401 gi|129902	ALMOxDEVVK ALMOxDEVVK
922.445	922.443			419	8.6	SNAP
926.494	926.492	926.603	-120.4	441	9.38	SNAP		gi|129902	IKAAVPSIK
938.472	938.47	938.4401 938.4401	31.4 31.4	1779	39.25	SNAP	105	gi|41350401 gi|129902	FCPAmLDNGAK FCPAmLDNGAK
942.473	942.47			487	10.64	SNAP
949.504	949.501	949.4812 949.4812 949.5387 949.5387	20.7 20.7 -39.9 -39.9	1255	26.77	SNAP	119	gi|41350401 gi|129902 gi|41350401 gi|129902	VDFNVPMK VDFNVPMK IVKDLMOxSK IVKDLMOxSK
960.456	960.452			934	19.07	SNAP
965.5	965.496	965.4761 965.4761	20.6 20.6	1292	26.14	SNAP		gi|41350401 gi|129902	VDFNVPMOxK VDFNVPMOxK
971.496	971.492			765	15.38	SNAP
973.552	973.547			737	14.62	SNAP
974.491	974.486	974.4578 974.4578	29.5 29.5	1264	25.02	SNAP		gi|41350401 gi|129902	FHVEEEGK FHVEEEGK
987.484	987.479			1191	22.55	SNAP	43
993.531	993.525			431	8.3	SNAP
996.485	996.479			817	15.61	SNAP
1012.47	1012.46	1012.5462 1012.5462	-84.1 -84.1	459	9.07	SNAP	109	gi|41350401 gi|129902	KELNYFAK KELNYFAK
1033.54	1033.54			504	10.15	SNAP	121
1045.57	1045.56	1045.56	-3.1	1462	29.39	SNAP		Trypsin	LSSPATLNSR
1068.51	1068.5			574	10.33	SNAP	139
1090.57	1090.55	1090.54	13.4	518	8.47	SNAP	140		Calibrant
1098.65	1098.63			2422	39.1	SNAP	352
1101.57	1101.56	1101.5396 1101.5396	19.4 19.4	10804	175.68	SNAP	1277	gi|41350401 gi|129902	NNQITNNQR NNQITNNQR
1114.63	1114.62			1778	30.19	SNAP	288
1119.64	1119.62			2976	51.49	SNAP	424
1123.56	1123.55			1690	29.4	SNAP	282
1135.61	1135.6			1437	26.16	SNAP	258
1139.53	1139.52			581	10.74	SNAP	162
1141.61	1141.59			702	13.02	SNAP	177
1157.6	1157.58	1157.59	-10.1	575	11.25	SNAP	167		Calibrant
1159.64	1159.63	1159.5742 1159.5742	47.3 47.3	480	9.39	SNAP	156	gi|41350401 gi|129902	FHVEEEGKGK FHVEEEGKGK
1165.62	1165.61			907	18.29	SNAP	208
1179.63	1179.61	1179.6	9.3	1070	22.65	SNAP		Keratin	YEELQITAGR
1201.66	1201.65	1201.6609 1201.6609	-12.4 -12.4	548	12.39	SNAP	176	gi|41350401 gi|129902	IQLINNMLDK IQLINNMLDK
1247.71	1247.69	1247.6882 1247.6882	3.1 3.1	1255	29.61	SNAP	277	gi|41350401 gi|129902	YSLEPVAVELK YSLEPVAVELK
1269.7	1269.69			1302	30.71	SNAP	290
1285.67	1285.65			513	12.45	SNAP	194
1318.73	1318.71	1318.7253 1318.7253	-7.8 -7.8	475	11.97	SNAP	197	gi|41350401 gi|129902	ITLPVDFVTADK ITLPVDFVTADK
1340.73	1340.71			536	12.85	SNAP	211
1365.68	1365.65	1365.64	11.1	1254	27.05	SNAP		Keratin	SQYEQLAEQNR
1367.73	1367.71	1367.7100 1367.7100	-2.9 -2.9	1183	25.62	SNAP	305	gi|41350401 gi|129902	AHSSMVGVNLPQK AHSSMVGVNLPQK
1383.72	1383.69	1383.7049 1383.7049 1383.6703	-7.1 -7.1 17.8	1162	22.94	SNAP	307	gi|41350401 gi|129902	AHSSMOxVGVNLPQK AHSSMOxVGVNLPQK Calibrant
1389.72	1389.7			1431	28.22	SNAP	346
1405.69	1405.67			1491	31.33	SNAP	360
1421.67	1421.64			470	10.32	SNAP	219
1464.75	1464.72			543	12.87	SNAP	239
1475.78	1475.75	1475.75	1.1	1599	37.8	SNAP		Keratin II	WELLQQVDTSTR
1497.77	1497.75			624	14.74	SNAP	258
1634.8	1634.77	1634.7922 1634.7922	-13.6 -13.6	13682	231.88	SNAP	2417	gi|41350401 gi|129902	LGDVYVNDAFGTAHR LGDVYVNDAFGTAHR
1656.78	1656.75			2463	39.32	SNAP	591
1660.82	1660.79			735	11.68	SNAP	305
1672.75	1672.72			1142	18.69	SNAP	376
1678.76	1678.73			602	9.96	SNAP	286
1769	1768.97	1768.9956 1768.9956	-12.8 -12.8	30634	202.79	SNAP	5611	gi|41350401 gi|129902	ALESPERPFLAILGGAK ALESPERPFLAILGGAK
1782.96	1782.94	1782.9533 1782.9533	-9.1 -9.1	24911	150.13	SNAP	4634	gi|41350401 gi|129902	ACPAmANPAAGSVILLENLR ACPAmANPAAGSVILLENLR
1790.99	1790.96			6631	41.94	SNAP	1381
1794.97	1794.95			1758	11.86	SNAP	509
1804.95	1804.93			5382	40.38	SNAP	1166
1806.96	1806.94			3186	23.73	SNAP	770
1812.98	1812.96			1163	9.4	SNAP	405
1820.92	1820.9			2448	22.09	SNAP	641
1826.94	1826.92			990	9.7	SNAP	376
1828.96	1828.93			1055	10.84	SNAP	388
1842.91	1842.89			871	11.4	SNAP	356
1966.95	1966.93	1966.9427 1966.9427	-3.9 -3.9	769	16.72	SNAP	351	gi|41350401 gi|129902	VLNNMEIGTSLFDEEGAK VLNNMEIGTSLFDEEGAK
1982.95	1982.94	1982.9373 1982.9373	-0.6 -0.6	570	11.44	SNAP	312	gi|41350401 gi|129902	VLNNMOxEIGTSLFDEEGAK VLNNMOxEIGTSLFDEEGAK
1988.93	1988.91			946	18.46	SNAP	388
2004.92	2004.9			867	15.7	SNAP	373
2023.06	2023.04	2023.0383 2023.0383	-0.1 -0.1	2425	43.37	SNAP	690	gi|41350401 gi|129902	ITLPVDFVTADKFDENAK ITLPVDFVTADKFDENAK
2035.06	2035.04	2035.0464 2035.0464	-1.7 -1.7	779	13.44	SNAP	358	gi|41350401 gi|129902	SVVLMSHLGRPDGVPMPDK SVVLMSHLGRPDGVPMPDK
2045.04	2045.02	2045.1273 2045.1273	-51.5 -51.5	2071	35.32	SNAP	623	gi|41350401 gi|129902	AEKNGVKITLPVDFVTADK AEKNGVKITLPVDFVTADK
2051.06	2051.04	2051.0413 2051.0413	0.8 0.8	721	12.19	SNAP	347	gi|41350401 gi|129902	OxSVVLMSHLGRPDGVPMPDK OxSVVLMSHLGRPDGVPMPDK
2061.02	2061			976	16.16	SNAP	400
2067.05	2067.03	2067.0362 2067.0362	-2.5 -2.5	620	10.19	SNAP	327	gi|41350401 gi|129902	SVVLMOxSHLGRPDGVPMOxPDK SVVLMOxSHLGRPDGVPMOxPDK
2089.04	2089.03			473	8.5	SNAP	297
2105.08	2105.07	2105.0603 2105.0603	2.7 2.7	4114	80.13	SNAP	1064	gi|41350401 gi|129902	QIVWNGPVGVFEWEAFAR QIVWNGPVGVFEWEAFAR
2127.06	2127.05			823	18.1	SNAP	372

## Sheet: 13 MIG10
antigen 13 - PGK1
m/z acq.	m/z calib.	m/z theor.	Error [ppm]	Height	S/N	Method	Goodness for MSMS	Protein	Sequence
822.186	822.27	822.27	1	2845	10.41	SNAP	233		Calibrant
842.424	842.51	842.51	-0.4	6582	24.65	SNAP	479	Trypsin	VATVSLPR
847.21	847.296			2434	9.36	SNAP
860.2	860.286			2857	11.29	SNAP	245
951.207	951.298			3058	15.12	SNAP	166
953.209	953.3			2130	10.64	SNAP
974.34	974.433	974.4578 974.4578	-25.1 -25.1	2160	11.31	SNAP	210	gi|41350401 gi|129902	FHVEEEGK FHVEEEGK
1044.52	1044.62	1044.6300 1044.6300	-14.3 -14.3	5539	36.83	SNAP	650	gi|41350401 gi|129902	LTLDKLDVK LTLDKLDVK
1101.43	1101.53	1101.5396 1101.5396	-6.9 -6.9	3687	27.35	SNAP	493	gi|41350401 gi|129902	NNQITNNQR NNQITNNQR
1247.54	1247.66	1247.6882 1247.6882	-21.8 -21.8	1332	14.21	SNAP	286	gi|41350401 gi|129902	YSLEPVAVELK YSLEPVAVELK
1318.55	1318.68	1318.7253 1318.7253	-35.1 -35.1	836	9.46	SNAP	245	gi|41350401 gi|129902	ITLPVDFVTADK ITLPVDFVTADK
1342.55	1342.68	1342.7186 1342.7186	-26.5 -26.5	4990	59.18	SNAP	809	gi|41350401 gi|129902	NNQITNNQRIK NNQITNNQRIK
1383.53	1383.67	1383.7049 1383.7049 1383.6703	-25.9 -25.9 -1.0	533	6.91	SNAP	220	gi|41350401 gi|129902	AHSSMOxVGVNLPQK AHSSMOxVGVNLPQK Calibrant
1634.56	1634.74	1634.7922 1634.7922	-33.8 -33.8	35635	337.93	SNAP	5955	gi|41350401 gi|129902	LGDVYVNDAFGTAHR LGDVYVNDAFGTAHR
1637.65	1637.83			1967	18.31	SNAP
1639.6	1639.78			807	7.4	SNAP
1646.58	1646.76			1118	9.96	SNAP
1650.57	1650.75			1125	10.29	SNAP
1677.68	1677.87			1008	9.85	SNAP	354
1690.62	1690.81			1424	14.4	SNAP	346
1696.37	1696.56			576	6.06	SNAP
1738.01	1738.21			1383	14.12	SNAP
1740.66	1740.86	1740.9127 1740.9127	-29.1 -29.1	3525	35.83	SNAP	725	gi|41350401 gi|129902	VSHVSTGGGASLELLEGK VSHVSTGGGASLELLEGK
1768.73	1768.94	1768.9956 1768.9956	-29.7 -29.7	10666	103.07	SNAP	2079	gi|41350401 gi|129902	ALESPERPFLAILGGAK ALESPERPFLAILGGAK
1782.69	1782.9	1782.9533 1782.9533	-27.1 -27.1	14535	138.68	SNAP	2784	gi|41350401 gi|129902	ACPAmANPAAGSVILLENLR ACPAmANPAAGSVILLENLR
1843.69	1843.92			658	9.51	SNAP	317
1927.77	1928.02			442	6.88	SNAP
1932.77	1933.02			570	7.85	SNAP
1940.68	1940.94	1940.94	0.8	812	10.94	SNAP	130	Trypsin	LGEHNIDVLEGNEQFIN
1966.65	1966.91	1966.9427 1966.9427	-18.6 -18.6	672	8.37	SNAP	332	gi|41350401 gi|129902	VLNNMEIGTSLFDEEGAK VLNNMEIGTSLFDEEGAK
1982.66	1982.92	1982.9373 1982.9373	-8.7 -8.7	3221	38.43	SNAP	838	gi|41350401 gi|129902	VLNNMOxEIGTSLFDEEGAK VLNNMOxEIGTSLFDEEGAK
2012.68	2012.96			620	7.66	SNAP
2022.74	2023.01	2023.0383 2023.0383	-12.5 -12.5	3102	40.52	SNAP	718	gi|41350401 gi|129902	ITLPVDFVTADKFDENAK ITLPVDFVTADKFDENAK
2028.66	2028.94			814	10.97	SNAP
2152.72	2153.03			413	7.59	SNAP	285
2168.7	2169.02			460	8.67	SNAP	295
2210.79	2211.12	2211.1	6.1	450	8.95	SNAP	293	Trypsin	LGEHNIDVLEGNEQFINAAK
2238.79	2239.13	2239.14	-3.5	324	6.93	SNAP	264	Trypsin	LGEHNIDVLEGNEQFINAAK + 2x Methyl.
2271.77	2272.12			1126	27.08	SNAP	445

## Sheet: 14 Eno
antigen 14 - ENO1
m/z acq.	m/z calib.	m/z theor.	Error [ppm]	Height	S/N	Method	Goodness for MSMS	Protein	Sequence
806.438	806.438	806.452	-16.8	34964	151.45	SNAP	2757	gi|4503571	YNQLLR
807.265	807.265			3377	14.73	SNAP
810.431	810.431	810.447	-19.7	1742	7.67	SNAP		gi|4503571	AVEHINK
818.469	818.469			2883	12.99	SNAP	235
951.355	951.355			1364	8.48	SNAP	129
1007.61	1007.61			1952	12.92	SNAP	258
1057.62	1057.62			2825	19.02	SNAP	374
1143.62	1143.62	1143.62	1.2	13303	89.39	SNAP	1541	gi|4503571	IGAEVYHNLK
1146.66	1146.66			5097	33.99	SNAP
1181.59	1181.59	1181.66	-64	1881	12.96	SNAP		gi|4503571	GVSKAVEHINK
1188.66	1188.66			4472	31.35	SNAP	556
1204.66	1204.66			1376	9.85	SNAP	277
1287.69	1287.69			2204	16.78	SNAP	412
1406.71	1406.71	1406.72	-5.1	12279	83.02	SNAP	1878	gi|4503571	GNPTVEVDLFTSK
1425.71	1425.71	1425.73	-10.5	22898	143.36	SNAP	3418	gi|4503571	YISPDQLADLYK
1444.68	1444.68			2272	13.38	SNAP	484
1463.72	1463.72			3610	19.87	SNAP	688
1492.75	1492.75			1910	9.53	SNAP
1502.27	1502.27			13510	65.87	SNAP	2153
1525.73	1525.73	1525.77	-28.4	3839	17.84	SNAP	754	gi|4503571	LAQANGWGVMVSHR
1540.73	1540.73	1540.78	-35.6	35632	164	SNAP	5619	gi|4503571	VVIGMDVAASEFFR
1542.85	1542.85			5021	25.62	SNAP
1554.75	1554.75	1554.71	30.2	4237	19.34	SNAP		gi|4503571	YDLDFKSPDDPSR
1556.78	1556.78	1556.78	-0.8	23039	104.99	SNAP	3711	gi|4503571	VVIGMOxDVAASEFFR
1573.77	1573.77			2451	11.04	SNAP	454
1578.76	1578.76			1394	6.3	SNAP
1647.84	1647.84	1647.84	2.9	4594	29.47	SNAP	939	gi|4503571	VNQIGSVTESLQACPAmK
1685.82	1685.82			1020	7.59	SNAP	358
1789.48	1789.48			1258	8.58	SNAP	418
1804.89	1804.89	1804.94	-28.2	43308	252.81	SNAP	7966	gi|4503571	AAVPSGASTGIYEALELR
1808.16	1808.16			7182	42.65	SNAP
1821.42	1821.42			805	6.4	SNAP	110
1832.09	1832.09			1133	7.56	SNAP
1843.34	1843.34			1319	7.1	SNAP	290
1869.52	1869.52			3567	24.42	SNAP	864
1885.67	1885.67			1334	8.43	SNAP	449
1908.2	1908.2			2704	20.31	SNAP	714
1924.24	1924.24			3163	21.42	SNAP	807
1940.35	1940.35			1752	12.43	SNAP	539
1961.05	1961.05	1960.92	63.4	8635	64.8	SNAP	1893	gi|4503571	DATNVGDEGGFAPNILENK
1999.16	1999.16			2079	18	SNAP	615
2033.29	2033.29			7120	66.03	SNAP	1647
2071.38	2071.38			1538	17.8	SNAP	517
2217.68	2217.68			522	7.88	SNAP	309
2367.65	2367.65			573	10.04	SNAP	316
3012.82	3012.82			255	10.62	SNAP	76

[truncated: 27 more sheets: 14_PA2, 17 Aldo, 18 Trans, 19 ALB, 23 AGRN, 24a-HIP2, 24_HIP2, 24_GSTP1, 26_PRDX1, 26_PRDX2, 30_PGAM, 30 PGAM, 31 phospho, 41 syntenin, 44a eno, 49 amino1, 49 serpinb1, 51a TF, 62a_lman, 64_FABP5 …]
