# Supplementary material for: Immunoscreening of the extracellular proteome of colorectal cancer cells
Source: BMC Cancer. 2010 Feb 25;10:70. doi: 10.1186/1471-2407-10-70 (PMC2837015; doi:10.1186/1471-2407-10-70)
Supplement: Additional file 5 — Compilation of individual autoantibody profiles. Numbers of immune reactions for all individual sera. [file 1471-2407-10-70-S5.XLS]

## Sheet: profiling %
diff %	(Alle)
	Data
antigennumber	control patient sera %	CRC patient sera %
1	37.5	38.0952
10	70.8333	57.1429
100	12.5	0
101	4.16667	4.7619
102	8.33333	4.7619
102b	4.16667	4.7619
103	4.16667	4.7619
104	8.33333	0
105a	8.33333	0
105b	4.16667	4.7619
105c	8.33333	0
106	20.8333	19.0476
107	0	4.7619
108	0	4.7619
109	0	4.7619
109a	12.5	4.7619
10a	4.16667	0
11	50	57.1429
110	0	4.7619
110a	0	4.7619
111	8.33333	0
111a	8.33333	0
111b	8.33333	0
111c	4.16667	0
112	4.16667	4.7619
113a	0	9.52381
113b	0	4.7619
114	4.16667	4.7619
115a	4.16667	0
115b	4.16667	0
116	0	4.7619
116c	4.16667	0
117	4.16667	0
118	16.6667	4.7619
118a	37.5	4.7619
119	12.5	0
11a	8.33333	14.2857
12	100	100
120	8.33333	4.7619
121	8.33333	4.7619
121b	4.16667	4.7619
122	12.5	0
122b	12.5	0
123	12.5	0
124	4.16667	0
124/134	4.16667	0
125	8.33333	4.7619
125a	4.16667	4.7619
125b	8.33333	4.7619
126	4.16667	0
126a	4.16667	0
127	8.33333	0
128	4.16667	4.7619
129	4.16667	4.7619
12a	4.16667	4.7619
12b	16.6667	23.8095
12c	0	4.7619
13	66.6667	61.9048
130	4.16667	0
131	4.16667	0
132	4.16667	0
133	8.33333	4.7619
133a	4.16667	0
134	4.16667	0
135	4.16667	0
136	4.16667	4.7619
137	4.16667	0
138	12.5	0
139	4.16667	0
14	95.8333	100
140	4.16667	0
141	12.5	4.7619
142	4.16667	0
143	8.33333	4.7619
144	4.16667	4.7619
144b	4.16667	0
145	0	4.7619
147a	0	4.7619
147b	0	4.7619
148	4.16667	0
149	8.33333	0
149a	4.16667	0
15	33.3333	28.5714
150	12.5	0
151	8.33333	0
152	8.33333	0
153	8.33333	0
154	4.16667	0
155	4.16667	0
156	12.5	0
157	4.16667	9.52381
158	4.16667	0
159	4.16667	0
15b	0	4.7619
16	33.3333	19.0476
160	16.6667	0
161	16.6667	0
162	4.16667	0
163	4.16667	0
164	4.16667	0
165	4.16667	0
166	4.16667	0
167	4.16667	0
168	4.16667	0
169	4.16667	0
16a	4.16667	0
17	75	76.1905
170	4.16667	0
171	4.16667	0
18	100	100
19	66.6667	76.1905
2	75	80.9524
20	12.5	4.7619
20a	4.16667	0
21	12.5	23.8095
21b	4.16667	0
22	0	14.2857
23	4.16667	19.0476
24	4.16667	19.0476
24a	4.16667	4.7619
25	20.8333	19.0476
25/25b	4.16667	0
25a	12.5	4.7619
25b	0	19.0476
25c	4.16667	0
26	45.8333	42.8571
26a	12.5	0
28	0	4.7619
28a	0	4.7619
28b	4.16667	0
29	20.8333	9.52381
29a	8.33333	0
3	70.8333	57.1429
30	54.1667	61.9048
31	33.3333	66.6667
32	4.16667	0
33	4.16667	4.7619
34	20.8333	9.52381
35	25	14.2857
35a	25	14.2857
35b	8.33333	0
35c	12.5	14.2857
35d	4.16667	0
35e	4.16667	0
35f	16.6667	0
36	20.8333	19.0476
36a	0	9.52381
37a	0	4.7619
37b	8.33333	0
37c	8.33333	0
38	16.6667	4.7619
39	16.6667	47.619
39a	12.5	14.2857
39a/39b	4.16667	0
39b	16.6667	4.7619
39c	4.16667	0
3a	12.5	4.7619
3b	4.16667	0
3c	54.1667	33.3333
3d	20.8333	9.52381
3e	4.16667	0
4	45.8333	52.381
40	37.5	23.8095
40a	25	14.2857
40b	20.8333	0
40b/43	4.16667	0
40c	8.33333	4.7619
41	20.8333	38.0952
41a	0	4.7619
41b	8.33333	4.7619
41c	12.5	0
42	25	28.5714
44	8.33333	4.7619
44a	62.5	38.0952
44b	66.6667	19.0476
45	12.5	14.2857
45a	16.6667	23.8095
45b	4.16667	0
46	16.6667	14.2857
46a	16.6667	9.52381
47	4.16667	4.7619
48	16.6667	19.0476
49	4.16667	23.8095
49a	20.8333	14.2857
4a	12.5	4.7619
4b	8.33333	0
4d	12.5	0
5	0	4.7619
50	0	19.0476
51	25	23.8095
51a	4.16667	14.2857
51b	8.33333	9.52381
52	4.16667	4.7619
54	8.33333	4.7619
55	4.16667	4.7619
56	8.33333	9.52381
57	4.16667	4.7619
57a	4.16667	4.7619
58	8.33333	4.7619
58/59	4.16667	0
59	12.5	19.0476
6	0	4.7619
60	8.33333	4.7619
601	8.33333	9.52381
60a	4.16667	0
60b	0	4.7619
60c	0	4.7619
61	4.16667	14.2857
61a	8.33333	4.7619
61b	8.33333	0
62a	8.33333	42.8571
62b	4.16667	4.7619
63	20.8333	9.52381
63b	20.8333	4.7619
63c	4.16667	0
64	4.16667	14.2857
65	8.33333	23.8095
65a	70.8333	57.1429
66	4.16667	0
68	8.33333	0
68a	8.33333	9.52381
68a/82	4.16667	0
69	16.6667	14.2857
69a	41.6667	9.52381
69b	0	14.2857
69c	8.33333	9.52381
6a	0	4.7619
7	12.5	4.7619
70	4.16667	19.0476
701	0	4.7619
70a	0	9.52381
71	4.16667	9.52381
71/71b	4.16667	0
71a	4.16667	0
71b	4.16667	0
72	4.16667	19.0476
72a	25	33.3333
72b	4.16667	14.2857
72d	0	4.7619
73	8.33333	14.2857
74	0	9.52381
74a	0	28.5714
74b	4.16667	0
74c	0	9.52381
79	0	4.7619
8	8.33333	4.7619
80a	4.16667	0
80b	0	4.7619
81	0	4.7619
81a	16.6667	9.52381
81b	0	9.52381
82	12.5	23.8095
84	8.33333	9.52381
84a	25	4.7619
85	0	4.7619
86	25	9.52381
86a	8.33333	0
87	4.16667	9.52381
870	8.33333	4.7619
88	4.16667	9.52381
89	4.16667	9.52381
89a	0	9.52381
89b	0	4.7619
9	16.6667	0
90	8.33333	9.52381
90a	12.5	14.2857
91	4.16667	4.7619
92	16.6667	28.5714
92b	16.6667	9.52381
93	4.16667	14.2857
94	16.6667	14.2857
94a	4.16667	4.7619
94b	4.16667	0
94c	4.16667	4.7619
95	16.6667	14.2857
96	12.5	0
97	4.16667	4.7619
98	8.33333	0
99	8.33333	4.7619
9a	4.16667	0
(Leer)
Gesamtergebnis	3329.17	2833.33

## Sheet: profiling graph
both	(Alle)
	Data
antigen number	Sum of control	Sum of CRC
1	9	8
10	17	12
100	3
101	1	1
102	2	1
102b	1	1
103	1	1
104	2
105a	2
105b	1	1
105c	2
106	5	4
107		1
108		1
109		1
109a	3	1
10a	1
11	12	12
110		1
110a		1
111	2
111a	2
111b	2
111c	1
112	1	1
113a		2
113b		1
114	1	1
115a	1
115b	1
116		1
116c	1
117	1
118	4	1
118a	9	1
119	3
11a	2	3
12	24	21
120	2	1
121	2	1
121b	1	1
122	3
122b	3
123	3
124	1
124/134	1
125	2	1
125a	1	1
125b	2	1
126	1
126a	1
127	2
128	1	1
129	1	1
12a	1	1
12b	4	5
12c		1
13	16	13
130	1
131	1
132	1
133	2	1
133a	1
134	1
135	1
136	1	1
137	1
138	3
139	1
14	23	21
140	1
141	3	1
142	1
143	2	1
144	1	1
144b	1
145		1
147a		1
147b		1
148	1
149	2
149a	1
15	8	6
150	3
151	2
152	2
153	2
154	1
155	1
156	3
157	1	2
158	1
159	1
15b		1
16	8	4
160	4
161	4
162	1
163	1
164	1
165	1
166	1
167	1
168	1
169	1
16a	1
17	18	16
170	1
171	1
18	24	21
19	16	16
2	18	17
20	3	1
20a	1
21	3	5
21b	1
22		3
23	1	4
24	1	4
24a	1	1
25	5	4
25/25b	1
25a	3	1
25b		4
25c	1
26	11	9
26a	3
28		1
28a		1
28b	1
29	5	2
29a	2
3	17	12
30	13	13
31	8	14
32	1
33	1	1
34	5	2
35	6	3
35a	6	3
35b	2
35c	3	3
35d	1
35e	1
35f	4
36	5	4
36a		2
37a		1
37b	2
37c	2
38	4	1
39	4	10
39a	3	3
39a/39b	1
39b	4	1
39c	1
3a	3	1
3b	1
3c	13	7
3d	5	2
3e	1
4	11	11
40	9	5
40a	6	3
40b	5
40b/43	1
40c	2	1
41	5	8
41a		1
41b	2	1
41c	3
42	6	6
44	2	1
44a	15	8
44b	16	4
45	3	3
45a	4	5
45b	1
46	4	3
46a	4	2
47	1	1
48	4	4
49	1	5
49a	5	3
4a	3	1
4b	2
4d	3
5		1
50		4
51	6	5
51a	1	3
51b	2	2
52	1	1
54	2	1
55	1	1
56	2	2
57	1	1
57a	1	1
58	2	1
58/59	1
59	3	4
6		1
60	2	1
601	2	2
60a	1
60b		1
60c		1
61	1	3
61a	2	1
61b	2
62a	2	9
62b	1	1
63	5	2
63b	5	1
63c	1
64	1	3
65	2	5
65a	17	12
66	1
68	2
68a	2	2
68a/82	1
69	4	3
69a	10	2
69b		3
69c	2	2
6a		1
7	3	1
70	1	4
701		1
70a		2
71	1	2
71/71b	1
71a	1
71b	1
72	1	4
72a	6	7
72b	1	3
72d		1
73	2	3
74		2
74a		6
74b	1
74c		2
79		1
8	2	1
80a	1
80b		1
81		1
81a	4	2
81b		2
82	3	5
84	2	2
84a	6	1
85		1
86	6	2
86a	2
87	1	2
870	2	1
88	1	2
89	1	2
89a		2
89b		1
9	4
90	2	2
90a	3	3
91	1	1
92	4	6
92b	4	2
93	1	3
94	4	3
94a	1	1
94b	1
94c	1	1
95	4	3
96	3
97	1	1
98	2
99	2	1
9a	1
Gesamtergebnis	799	595

## Sheet: compilation individual profile
	control																								control result	CRC																					CRC result	all
Antigennumber	8328	4963	6156	5452	5431	3845	2341	6439	6210	5517	4936	4882	4806	2567	0961	5618	5394	4104	0557	7865	7602	3972	2814	2658		7011	3767	3206	1790	7601	6904	0467	3109	9666	6640	9805	8050	7112	5333	6185	2868	0398	8413	1651	2037	0160
1	1	1							1	1				1	1				1			1		1	9	1		1		1		1					1		1						1	1	8	17
10	1	1		1	1		1		1	1	1	1	1	1			1			1	1	1	1	1	17	1		1					1	1	1	1	1	1	1			1	1		1		12	29
100								1	1												1				3																							3
101									1																1			1																			1	2
102									1						1										2			1																			1	3
102b																1									1				1																		1	2
103									1																1	1																					1	2
104									1															1	2																							2
105a									1		1														2																							2
105b									1																1			1																			1	2
105c									1	1															2																							2
106				1					1			1	1	1											5			1	1			1	1														4	9
107																												1																			1	1
108																												1																			1	1
109																												1																			1	1
109a	1		1											1											3																		1				1	4
10a	1																								1																							1
11	1	1							1	1	1		1	1	1					1	1	1	1		12	1		1	1			1	1	1	1	1		1	1			1			1		12	24
110																												1																			1	1
110a																																														1	1	1
111										1										1					2																							2
111a														1										1	2																							2
111b																							1	1	2																							2
111c											1														1																							1
112																								1	1	1																					1	2
113a																										1											1										2	2
113b																										1																					1	1
114						1																			1												1										1	2
115a											1														1																							1
115b												1													1																							1
116																																	1														1	1
116c																								1	1																							1
117													1												1																							1
118										1		1				1		1							4								1														1	5
118a							1			1	1	1	1		1	1		1				1			9											1											1	10
119													1							1	1				3																							3
11a														1										1	2	1		1	1																		3	5
12	1	1	1	1	1	1	1	1	1	1	1	1	1	1	1	1	1	1	1	1	1	1	1	1	24	1	1	1	1	1	1	1	1	1	1	1	1	1	1	1	1	1	1	1	1	1	21	45
120												1	1												2																			1			1	3
121													1				1								2																					1	1	3
121b														1											1								1														1	2
122				1									1	1											3																							3
122b											1	1			1										3																							3
123						1						1	1												3																							3
124												1													1																							1
124/134							1																		1																							1
125										1		1													2					1																	1	3
125a												1													1				1																		1	2
125b												1									1				2				1																		1	3
126												1													1																							1
126a												1													1																							1
127												1		1											2																							2
128												1													1														1								1	2
129												1													1														1								1	2
12a												1													1											1											1	2
12b							1		1						1						1				4	1		1									1								1	1	5	9
12c																												1																			1	1
13	1	1	1	1	1		1	1	1	1	1	1	1	1					1				1	1	16	1	1	1	1	1	1	1		1			1		1					1	1	1	13	29
130															1										1																							1
131															1										1																							1
132										1															1																							1
133							1			1															2																					1	1	3
133a							1																		1																							1
134										1															1																							1
135										1															1																							1
136														1											1		1																				1	2
137														1											1																							1
138																				1	1	1			3																							3
139																							1		1																							1
14	1	1	1		1	1	1	1	1	1	1	1	1	1	1	1	1	1	1	1	1	1	1	1	23	1	1	1	1	1	1	1	1	1	1	1	1	1	1	1	1	1	1	1	1	1	21	44
140											1														1																							1
141			1	1	1																				3								1														1	4
142																		1							1																							1
143																1							1		2											1											1	3
144																					1				1																				1		1	2
144b																					1				1																							1
145																																	1														1	1
147a																											1																				1	1
147b																											1																				1	1
148				1																					1																							1
149	1																	1							2																							2
149a																		1							1																							1
15		1				1	1			1	1		1	1									1		8	1					1		1				1		1						1		6	14
150											1							1		1					3																							3
151			1															1							2																							2
152														1				1							2																							2
153	1																	1							2																							2
154					1																				1																							1
155					1																				1																							1
156					1						1									1					3																							3
157						1																			1														1					1			2	3
158			1																						1																							1
159			1																						1																							1
15b																																	1														1	1
16	1					1		1	1				1	1							1			1	8								1				1								1	1	4	12
160							1				1									1		1			4																							4
161						1					1					1							1		4																							4
162											1														1																							1
163											1														1																							1
164											1														1																							1
165	1																								1																							1
166																							1		1																							1
167																			1						1																							1
168																					1				1																							1
169							1																		1																							1
16a	1																								1																							1
17	1	1	1	2	1		1	1	1	1	1		1	1	1				1		1	1	1		18	1	1	1	1	1	1	1				1	1	1	1		1	1		1	1	1	16	34
170							1																		1																							1
171																						1			1																							1
18	1	1	1	1	1	1	1	1	1	1	1	1	1	1	1	1	1	1	1	1	1	1	1	1	24	1	1	1	1	1	1	1	1	1	1	1	1	1	1	1	1	1	1	1	1	1	21	45
19	1	1	1	1	1				1	1	1	1	1	1				1	1	1	1	1			16	1	1	1	1	1	1	1	1	1		1	1	1		1		1	1		1		16	32
2	1	1	1		1				1	1	1	1	1	1	1	1		1	1	1	1	1		1	18	1	1	1		1		1	1	1	1		1	1	1		1	1	1	1	1	1	17	35
20		1										1												1	3			1																			1	4
20a																								1	1																							1
21											1			1	1										3		1					1				1	1							1			5	8
21b	1																								1																							1
22																																						1	1			1					3	3
23										1															1		1						1	1	1												4	5
24		1																							1							1		1						1	1						4	5
24a														1											1								1														1	2
25		1							1	1		1			1										5			1										1		1		1					4	9
25/25b	1																								1																							1
25a	1									1												1			3													1									1	4
25b																										1					1						1									1	4	4
25c															1										1																							1
26		1	1				1	1	1	1	1		1	1								1	1		11		1	1	1			1	1		1			1	1	1							9	20
26a							1			1												1			3																							3
28																																									1						1	1
28a																																				1											1	1
28b																						1			1																							1
29			1			1					1				1				1						5																1	1					2	7
29a												1							1						2																							2
3		1		1			1		1	1	1	1	1	1	1			1	1	1	1	1	1	1	17	1	1	1		1		1	1		1		1		1			1			1	1	12	29
30	1		1	1	1			1	1	1	1	1			1			1		1	1				13	1	1	1	1	1	1	1		1	1				1	1		1			1		13	26
31	1		1	1	1			1	1	1										1					8	1	1		1	1	1	1	1	1	1	1			1	1				1	1		14	22
32																		1							1																							1
33															1										1																	1					1	2
34									1	1	1		1							1					5			1					1														2	7
35	1								1	1	1		1							1					6								1	1					1								3	9
35a	1			1	1				1	1				1											6		1							1											1		3	9
35b	1								1																2																							2
35c				1								1							1						3		1															1			1		3	6
35d																						1			1																							1
35e														1											1																							1
35f				1				1												1		1			4																							4
36					1		1								1		1	1							5		1				1						1									1	4	9
36a																																			1							1					2	2
37a																										1																					1	1
37b										1		1													2																							2
37c							1					1													2																							2
38											1				1					1		1			4																				1		1	5
39		1											1	1	1										4	1			1	1				1	1	1		1		1			1			1	10	14
39a												1	1					1							3											1			1							1	3	6
39a/39b					1																				1																							1
39b								1	1	1		1													4							1															1	5
39c									1																1																							1
3a									1			1								1					3	1																					1	4
3b									1																1																							1
3c	1	1		1					1	1	1	1	1	1	1				1			1		1	13		1	1		1			1		1				1						1		7	20
3d		1									1			1	1	1									5	1		1																			2	7
3e												1													1																							1
4	1	1							1	1	1	1		1	1					1		1		1	11	1	1	1		1				1			1		1		1	1			1	1	11	22
40	1	1						1	1	1	1				1						1			1	9	1		1	1							1										1	5	14
40a						1	1				1	1						1				1			6								1		1										1		3	9
40b				1		1			1	1	1														5																							5
40b/43			1																						1																							1
40c										1											1				2			1																			1	3
41			1	1							1					1						1			5	1		1				1	1						1		1	1				1	8	13
41a																																		1													1	1
41b									1							1									2				1																		1	3
41c									1		1											1			3																							3
42							1	1		1	1	1	1												6	1				1		1						1	1							1	6	12
44	1																							1	2	1																					1	3
44a		1	1	1	1	1	1		1	1	1		1	1					1	1	1			1	15	1		1			1	1			1					1	1				1		8	23
44b		1	1	1	1	1	1		1	1	1		1	1		1			1	1	1			1	16			1				1			1										1		4	20
45		1						1	1																3		1								1					1							3	6
45a		1							1		1	1													4								1	1	1					1						1	5	9
45b											1														1																							1
46	1	1						1	1																4		1								1					1							3	7
46a		1	1						1															1	4			1					1														2	6
47										1															1																	1					1	2
48									1			1		1										1	4			1					1						1						1		4	8
49					1																				1				1				1	1		1		1									5	6
49a										1		1							1		1	1			5	1		1										1									3	8
4a										1		1												1	3																				1		1	4
4b												1				1									2																							2
4d	1													1										1	3																							3
5																																				1											1	1
50																														1			1	1				1									4	4
51				1						1		1		1					1			1			6		1			1		1			1							1					5	11
51a												1													1		1					1										1					3	4
51b	1											1													2	1						1															2	4
52																					1				1										1												1	2
54	1								1																2			1																			1	3
55								1																	1			1																			1	2
56		1								1															2						1								1								2	4
57								1																	1								1														1	2
57a								1																	1								1														1	2
58	1													1											2												1										1	3
58/59												1													1																							1
59									1					1	1										3	1		1									1									1	4	7
6																																									1						1	1
60							1							1											2													1									1	3
601	1																				1				2								1				1										2	4
60a																					1				1																							1
60b																																										1					1	1
60c																											1																				1	1
61														1											1	1					1									1							3	4
61a								1							1										2											1											1	3
61b												2													2																							2
62a									1			1													2		1			1	1			1				1	1	1		1	1				9	11
62b																				1					1	1																					1	2
63		1	1		1									1							1				5																1					1	2	7
63b		1			1				1			1						1							5															1							1	6
63c														1											1																							1
64												1													1								1			1					1						3	4
65			1																			1			2															1	1	1		1		1	5	7
65a	1	1	1		1	1			1	1	1			1	1	1		1		1	1	1	1	1	17	1				1	1	1	1	1	1			1	1		1	1			1		12	29
66												1													1																							1
68											1	1													2																							2
68a							1			1															2									1								1					2	4
68a/82											1														1																							1
69						1							1		1									1	4					1											1		1				3	7
69a		1	1			1					1			1		1		1	1	1	1				10											1					1						2	12
69b																												1													1					1	3	3
69c						1			1																2			1								1											2	4
6a																																			1												1	1
7			1			1				1															3																	1					1	4
70			1																						1			1								1	1							1			4	5
701																															1																1	1
70a																															1													1			2	2
71			1																						1						1					1											2	3
71/71b																1									1																							1
71a														1											1																							1
71b																		1							1																							1
72																1									1				1				1			1						1					4	5
72a		1					1		1					1					1			1			6		1			1		1		1	1				1					1			7	13
72b									1																1			1			1				1												3	4
72d																																												1			1	1
73				1						1															2		1													1		1					3	5
74																																		1	1												2	2
74a																													1		1		1							1			1	1			6	6
74b									1																1																							1
74c																										1											1										2	2
79																																			1												1	1
8							1			1															2															1							1	3
80a																					1				1																							1
80b																											1																				1	1
81																												1																			1	1
81a											1	1	1									1			4												1				1						2	6
81b																																											1	1			2	2
82		1							1				1												3				1					1			1		1					1			5	8
84					1										1										2		1							1													2	4
84a							1			1		1	1		1									1	6															1							1	7
85																																		1													1	1
86											1			1	1					1		1		1	6											1							1				2	8
86a											1											1			2																							2
87							1																		1															1	1						2	3
870						1	1																		2					1																	1	3
88																	1								1			1												1							2	3
89					1																				1			1												1							2	3
89a																												1				1															2	2
89b																																1															1	1
9						1					1								1		1				4																							4
90						1													1						2			1												1							2	4
90a				1											1							1			3			1								1			1								3	6
91												1													1															1							1	2
92										1				1				1		1					4		1	1	1				1				1			1							6	10
92b							1			1									1			1			4		1					1															2	6
93							1																		1			1					1							1							3	4
94		1								1		1			1										4			1													1		1				3	7
94a		1																							1																			1			1	2
94b									1																1																							1
94c														1											1												1										1	2
95									1	1											1		1		4												1				1		1				3	7
96		1				1		1																	3																							3
97		1																							1	1																					1	2
98		1								1															2																							2
99									1									1							2				1																		1	3
9a														1											1																							1
Gesamtergebnis	36	39	28	25	25	23	33	21	60	57	52	60	33	51	36	18	7	26	23	29	33	36	17	31	799	39	33	54	24	23	21	29	40	28	28	27	29	20	31	29	23	29	15	19	28	26	595	1394

## Sheet: all antigens
antigennumber	CRC	control	both	diff control-crc	crc %	control %	diff %
62a	9	2	11	-7	42.8571	8.33333	-34.5238
31	14	8	22	-6	66.6667	33.3333	-33.3333
39	10	4	14	-6	47.619	16.6667	-30.9524
74a	6		6	-6	28.5714	0	-28.5714
49	5	1	6	-4	23.8095	4.16667	-19.6429
25b	4		4	-4	19.0476	0	-19.0476
50	4		4	-4	19.0476	0	-19.0476
41	8	5	13	-3	38.0952	20.8333	-17.2619
65	5	2	7	-3	23.8095	8.33333	-15.4762
23	4	1	5	-3	19.0476	4.16667	-14.881
24	4	1	5	-3	19.0476	4.16667	-14.881
70	4	1	5	-3	19.0476	4.16667	-14.881
72	4	1	5	-3	19.0476	4.16667	-14.881
22	3		3	-3	14.2857	0	-14.2857
69b	3		3	-3	14.2857	0	-14.2857
92	6	4	10	-2	28.5714	16.6667	-11.9048
21	5	3	8	-2	23.8095	12.5	-11.3095
82	5	3	8	-2	23.8095	12.5	-11.3095
51a	3	1	4	-2	14.2857	4.16667	-10.119
61	3	1	4	-2	14.2857	4.16667	-10.119
64	3	1	4	-2	14.2857	4.16667	-10.119
72b	3	1	4	-2	14.2857	4.16667	-10.119
93	3	1	4	-2	14.2857	4.16667	-10.119
113a	2		2	-2	9.52381	0	-9.52381
36a	2		2	-2	9.52381	0	-9.52381
70a	2		2	-2	9.52381	0	-9.52381
74	2		2	-2	9.52381	0	-9.52381
74c	2		2	-2	9.52381	0	-9.52381
81b	2		2	-2	9.52381	0	-9.52381
89a	2		2	-2	9.52381	0	-9.52381
19	16	16	32	0	76.1905	66.6667	-9.52381
72a	7	6	13	-1	33.3333	25	-8.33333
30	13	13	26	0	61.9048	54.1667	-7.7381
12b	5	4	9	-1	23.8095	16.6667	-7.14286
45a	5	4	9	-1	23.8095	16.6667	-7.14286
11	12	12	24	0	57.1429	50	-7.14286
59	4	3	7	-1	19.0476	12.5	-6.54762
4	11	11	22	0	52.381	45.8333	-6.54762
11a	3	2	5	-1	14.2857	8.33333	-5.95238
73	3	2	5	-1	14.2857	8.33333	-5.95238
2	17	18	35	1	80.9524	75	-5.95238
157	2	1	3	-1	9.52381	4.16667	-5.35714
71	2	1	3	-1	9.52381	4.16667	-5.35714
87	2	1	3	-1	9.52381	4.16667	-5.35714
88	2	1	3	-1	9.52381	4.16667	-5.35714
89	2	1	3	-1	9.52381	4.16667	-5.35714
107	1		1	-1	4.7619	0	-4.7619
108	1		1	-1	4.7619	0	-4.7619
109	1		1	-1	4.7619	0	-4.7619
110	1		1	-1	4.7619	0	-4.7619
110a	1		1	-1	4.7619	0	-4.7619
113b	1		1	-1	4.7619	0	-4.7619
116	1		1	-1	4.7619	0	-4.7619
12c	1		1	-1	4.7619	0	-4.7619
145	1		1	-1	4.7619	0	-4.7619
147a	1		1	-1	4.7619	0	-4.7619
147b	1		1	-1	4.7619	0	-4.7619
15b	1		1	-1	4.7619	0	-4.7619
28	1		1	-1	4.7619	0	-4.7619
28a	1		1	-1	4.7619	0	-4.7619
37a	1		1	-1	4.7619	0	-4.7619
41a	1		1	-1	4.7619	0	-4.7619
5	1		1	-1	4.7619	0	-4.7619
6	1		1	-1	4.7619	0	-4.7619
60b	1		1	-1	4.7619	0	-4.7619
60c	1		1	-1	4.7619	0	-4.7619
6a	1		1	-1	4.7619	0	-4.7619
701	1		1	-1	4.7619	0	-4.7619
72d	1		1	-1	4.7619	0	-4.7619
79	1		1	-1	4.7619	0	-4.7619
80b	1		1	-1	4.7619	0	-4.7619
81	1		1	-1	4.7619	0	-4.7619
85	1		1	-1	4.7619	0	-4.7619
89b	1		1	-1	4.7619	0	-4.7619
14	21	23	44	2	100	95.8333	-4.16667
42	6	6	12	0	28.5714	25	-3.57143
48	4	4	8	0	19.0476	16.6667	-2.38095
35c	3	3	6	0	14.2857	12.5	-1.78571
39a	3	3	6	0	14.2857	12.5	-1.78571
45	3	3	6	0	14.2857	12.5	-1.78571
90a	3	3	6	0	14.2857	12.5	-1.78571
17	16	18	34	2	76.1905	75	-1.19048
51b	2	2	4	0	9.52381	8.33333	-1.19048
56	2	2	4	0	9.52381	8.33333	-1.19048
601	2	2	4	0	9.52381	8.33333	-1.19048
68a	2	2	4	0	9.52381	8.33333	-1.19048
69c	2	2	4	0	9.52381	8.33333	-1.19048
84	2	2	4	0	9.52381	8.33333	-1.19048
90	2	2	4	0	9.52381	8.33333	-1.19048
1	8	9	17	1	38.0952	37.5	-0.595238
101	1	1	2	0	4.7619	4.16667	-0.595238
102b	1	1	2	0	4.7619	4.16667	-0.595238
103	1	1	2	0	4.7619	4.16667	-0.595238
105b	1	1	2	0	4.7619	4.16667	-0.595238
112	1	1	2	0	4.7619	4.16667	-0.595238
114	1	1	2	0	4.7619	4.16667	-0.595238
121b	1	1	2	0	4.7619	4.16667	-0.595238
125a	1	1	2	0	4.7619	4.16667	-0.595238
128	1	1	2	0	4.7619	4.16667	-0.595238
129	1	1	2	0	4.7619	4.16667	-0.595238
12a	1	1	2	0	4.7619	4.16667	-0.595238
136	1	1	2	0	4.7619	4.16667	-0.595238
144	1	1	2	0	4.7619	4.16667	-0.595238
24a	1	1	2	0	4.7619	4.16667	-0.595238
33	1	1	2	0	4.7619	4.16667	-0.595238
47	1	1	2	0	4.7619	4.16667	-0.595238
52	1	1	2	0	4.7619	4.16667	-0.595238
55	1	1	2	0	4.7619	4.16667	-0.595238
57	1	1	2	0	4.7619	4.16667	-0.595238
57a	1	1	2	0	4.7619	4.16667	-0.595238
62b	1	1	2	0	4.7619	4.16667	-0.595238
91	1	1	2	0	4.7619	4.16667	-0.595238
94a	1	1	2	0	4.7619	4.16667	-0.595238
94c	1	1	2	0	4.7619	4.16667	-0.595238
97	1	1	2	0	4.7619	4.16667	-0.595238
12	21	24	45	3	100	100	0
18	21	24	45	3	100	100	0
51	5	6	11	1	23.8095	25	1.19048
106	4	5	9	1	19.0476	20.8333	1.78571
25	4	5	9	1	19.0476	20.8333	1.78571
36	4	5	9	1	19.0476	20.8333	1.78571
46	3	4	7	1	14.2857	16.6667	2.38095
69	3	4	7	1	14.2857	16.6667	2.38095
94	3	4	7	1	14.2857	16.6667	2.38095
95	3	4	7	1	14.2857	16.6667	2.38095
26	9	11	20	2	42.8571	45.8333	2.97619
102	1	2	3	1	4.7619	8.33333	3.57143
120	1	2	3	1	4.7619	8.33333	3.57143
121	1	2	3	1	4.7619	8.33333	3.57143
125	1	2	3	1	4.7619	8.33333	3.57143
125b	1	2	3	1	4.7619	8.33333	3.57143
133	1	2	3	1	4.7619	8.33333	3.57143
143	1	2	3	1	4.7619	8.33333	3.57143
40c	1	2	3	1	4.7619	8.33333	3.57143
41b	1	2	3	1	4.7619	8.33333	3.57143
44	1	2	3	1	4.7619	8.33333	3.57143
54	1	2	3	1	4.7619	8.33333	3.57143
58	1	2	3	1	4.7619	8.33333	3.57143
60	1	2	3	1	4.7619	8.33333	3.57143
61a	1	2	3	1	4.7619	8.33333	3.57143
8	1	2	3	1	4.7619	8.33333	3.57143
870	1	2	3	1	4.7619	8.33333	3.57143
99	1	2	3	1	4.7619	8.33333	3.57143
10a		1	1	1	0	4.16667	4.16667
111c		1	1	1	0	4.16667	4.16667
115a		1	1	1	0	4.16667	4.16667
115b		1	1	1	0	4.16667	4.16667
116c		1	1	1	0	4.16667	4.16667
117		1	1	1	0	4.16667	4.16667
124		1	1	1	0	4.16667	4.16667
124/134		1	1	1	0	4.16667	4.16667
126		1	1	1	0	4.16667	4.16667
126a		1	1	1	0	4.16667	4.16667
130		1	1	1	0	4.16667	4.16667
131		1	1	1	0	4.16667	4.16667
132		1	1	1	0	4.16667	4.16667
133a		1	1	1	0	4.16667	4.16667
134		1	1	1	0	4.16667	4.16667
135		1	1	1	0	4.16667	4.16667
137		1	1	1	0	4.16667	4.16667
139		1	1	1	0	4.16667	4.16667
140		1	1	1	0	4.16667	4.16667
142		1	1	1	0	4.16667	4.16667
144b		1	1	1	0	4.16667	4.16667
148		1	1	1	0	4.16667	4.16667
149a		1	1	1	0	4.16667	4.16667
154		1	1	1	0	4.16667	4.16667
155		1	1	1	0	4.16667	4.16667
158		1	1	1	0	4.16667	4.16667
159		1	1	1	0	4.16667	4.16667
162		1	1	1	0	4.16667	4.16667
163		1	1	1	0	4.16667	4.16667
164		1	1	1	0	4.16667	4.16667
165		1	1	1	0	4.16667	4.16667
166		1	1	1	0	4.16667	4.16667
167		1	1	1	0	4.16667	4.16667
168		1	1	1	0	4.16667	4.16667
169		1	1	1	0	4.16667	4.16667
16a		1	1	1	0	4.16667	4.16667
170		1	1	1	0	4.16667	4.16667
171		1	1	1	0	4.16667	4.16667
20a		1	1	1	0	4.16667	4.16667
21b		1	1	1	0	4.16667	4.16667
25/25b		1	1	1	0	4.16667	4.16667
25c		1	1	1	0	4.16667	4.16667
28b		1	1	1	0	4.16667	4.16667
32		1	1	1	0	4.16667	4.16667
35d		1	1	1	0	4.16667	4.16667
35e		1	1	1	0	4.16667	4.16667
39a/39b		1	1	1	0	4.16667	4.16667
39c		1	1	1	0	4.16667	4.16667
3b		1	1	1	0	4.16667	4.16667
3e		1	1	1	0	4.16667	4.16667
40b/43		1	1	1	0	4.16667	4.16667
45b		1	1	1	0	4.16667	4.16667
58/59		1	1	1	0	4.16667	4.16667
60a		1	1	1	0	4.16667	4.16667
63c		1	1	1	0	4.16667	4.16667
66		1	1	1	0	4.16667	4.16667
68a/82		1	1	1	0	4.16667	4.16667
71/71b		1	1	1	0	4.16667	4.16667
71a		1	1	1	0	4.16667	4.16667
71b		1	1	1	0	4.16667	4.16667
74b		1	1	1	0	4.16667	4.16667
80a		1	1	1	0	4.16667	4.16667
94b		1	1	1	0	4.16667	4.16667
9a		1	1	1	0	4.16667	4.16667
13	13	16	29	3	61.9048	66.6667	4.7619
15	6	8	14	2	28.5714	33.3333	4.7619
49a	3	5	8	2	14.2857	20.8333	6.54762
46a	2	4	6	2	9.52381	16.6667	7.14286
81a	2	4	6	2	9.52381	16.6667	7.14286
92b	2	4	6	2	9.52381	16.6667	7.14286
109a	1	3	4	2	4.7619	12.5	7.7381
141	1	3	4	2	4.7619	12.5	7.7381
20	1	3	4	2	4.7619	12.5	7.7381
25a	1	3	4	2	4.7619	12.5	7.7381
3a	1	3	4	2	4.7619	12.5	7.7381
4a	1	3	4	2	4.7619	12.5	7.7381
7	1	3	4	2	4.7619	12.5	7.7381
104		2	2	2	0	8.33333	8.33333
105a		2	2	2	0	8.33333	8.33333
105c		2	2	2	0	8.33333	8.33333
111		2	2	2	0	8.33333	8.33333
111a		2	2	2	0	8.33333	8.33333
111b		2	2	2	0	8.33333	8.33333
127		2	2	2	0	8.33333	8.33333
149		2	2	2	0	8.33333	8.33333
151		2	2	2	0	8.33333	8.33333
152		2	2	2	0	8.33333	8.33333
153		2	2	2	0	8.33333	8.33333
29a		2	2	2	0	8.33333	8.33333
35b		2	2	2	0	8.33333	8.33333
37b		2	2	2	0	8.33333	8.33333
37c		2	2	2	0	8.33333	8.33333
4b		2	2	2	0	8.33333	8.33333
61b		2	2	2	0	8.33333	8.33333
68		2	2	2	0	8.33333	8.33333
86a		2	2	2	0	8.33333	8.33333
98		2	2	2	0	8.33333	8.33333
35	3	6	9	3	14.2857	25	10.7143
35a	3	6	9	3	14.2857	25	10.7143
40a	3	6	9	3	14.2857	25	10.7143
29	2	5	7	3	9.52381	20.8333	11.3095
34	2	5	7	3	9.52381	20.8333	11.3095
3d	2	5	7	3	9.52381	20.8333	11.3095
63	2	5	7	3	9.52381	20.8333	11.3095
118	1	4	5	3	4.7619	16.6667	11.9048
38	1	4	5	3	4.7619	16.6667	11.9048
39b	1	4	5	3	4.7619	16.6667	11.9048
100		3	3	3	0	12.5	12.5
119		3	3	3	0	12.5	12.5
122		3	3	3	0	12.5	12.5
122b		3	3	3	0	12.5	12.5
123		3	3	3	0	12.5	12.5
138		3	3	3	0	12.5	12.5
150		3	3	3	0	12.5	12.5
156		3	3	3	0	12.5	12.5
26a		3	3	3	0	12.5	12.5
41c		3	3	3	0	12.5	12.5
4d		3	3	3	0	12.5	12.5
96		3	3	3	0	12.5	12.5
40	5	9	14	4	23.8095	37.5	13.6905
10	12	17	29	5	57.1429	70.8333	13.6905
3	12	17	29	5	57.1429	70.8333	13.6905
65a	12	17	29	5	57.1429	70.8333	13.6905
16	4	8	12	4	19.0476	33.3333	14.2857
86	2	6	8	4	9.52381	25	15.4762
63b	1	5	6	4	4.7619	20.8333	16.0714
160		4	4	4	0	16.6667	16.6667
161		4	4	4	0	16.6667	16.6667
35f		4	4	4	0	16.6667	16.6667
9		4	4	4	0	16.6667	16.6667
84a	1	6	7	5	4.7619	25	20.2381
3c	7	13	20	6	33.3333	54.1667	20.8333
40b		5	5	5	0	20.8333	20.8333
44a	8	15	23	7	38.0952	62.5	24.4048
69a	2	10	12	8	9.52381	41.6667	32.1429
118a	1	9	10	8	4.7619	37.5	32.7381
44b	4	16	20	12	19.0476	66.6667	47.619
	179	240
